# Supplementary material for: Evaluating Potential Therapeutic Targets and Drug Repurposing Based on the Esophageal Cancer Subtypes
Source: Pharmaceuticals (Basel). 2025 Aug 11;18(8):1181. doi: 10.3390/ph18081181 (PMC12389467; doi:10.3390/ph18081181)
Supplement: Supplementary file 1 [file pharmaceuticals-18-01181-s001.zip]

Archive with 9 entries (9 files):
- Supplementary Figures S1-S7.pdf
- Supplementary Table S1.xlsx
- Supplementary Table S2.xlsx
- Supplementary Table S3.xlsx
- Supplementary Table S4.xlsx
- Supplementary Table S5.xlsx
- Supplementary Table S6.xlsx
- Supplementary Table S7.xlsx
- Supplementary Table S8.pdf
