# Supplementary material for: Evaluating Potential Therapeutic Targets and Drug Repurposing Based on the Esophageal Cancer Subtypes
Source: Pharmaceuticals (Basel). 2025 Aug 11;18(8):1181. doi: 10.3390/ph18081181 (PMC12389467; doi:10.3390/ph18081181)
Supplement: Supplementary file 1 [file pharmaceuticals-18-01181-s001.zip › Supplementary Table S1.xlsx]

## Sheet: Title
Supplementary Table S1. Full GO and KEGG enrichment analysis results for upregulated DEGs identified in the DEG-EAC, DEG-ESCC, and DEG-EAC&ESCC datasets.

## Sheet: EAC_Up_GO BP
Category	Term	Count	%	PValue	Genes	List Total	Pop Hits	Pop Total	Fold Enrichment	Bonferroni	Benjamini	FDR
GOTERM_BP_DIRECT	GO:0007155~cell adhesion	38	10.7345	3.34e-12	TNFAIP6, LAMA4, COL12A1, LAMC2, LAMC1, THY1, MSLN, NID2, THBS1, PCDH18, DPP4, LGALS4, ADGRE5, SPP1, IGFBP7, CCN2, CCN1, IL32, POSTN, VCAM1, TNFRSF12A, MCAM, LAMB1, PRKCA, OLFM4, COL1A1, VCAN, CLDN3, FAP, CDH11, FAT1, CLDN18, COL6A3, CDHR5, TGFBI, TLN2, ITGA5, CDH17	340	559	19478	3.89437	7e-09	7e-09	6.94e-09
GOTERM_BP_DIRECT	GO:0030198~extracellular matrix organization	21	5.9322	9.35e-12	POSTN, OLFML2B, MMP7, MMP1, MMP3, TNFRSF11B, MMP9, MMP10, MMP12, ADAMTS4, COL1A1, MMP11, COL3A1, COL1A2, COL4A2, COL4A1, CRISPLD2, COL5A2, TGFBI, CCN1, ADAMTS9	340	164	19478	7.33569	1.96e-08	9.79e-09	9.71e-09
GOTERM_BP_DIRECT	GO:0030574~collagen catabolic process	10	2.82486	2.83e-08	MMP12, MMP11, MMP7, MMP1, CTSL, CTSK, MMP3, MMP9, RETREG1, MMP10	340	41	19478	13.9727	5.93e-05	1.98e-05	1.96e-05
GOTERM_BP_DIRECT	GO:0022617~extracellular matrix disassembly	10	2.82486	1e-07	MMP12, ADAMTS4, MMP11, MMP7, MMP1, CTSK, MMP3, LAMC1, MMP9, MMP10	340	47	19478	12.189	0.00021	5.26e-05	5.21e-05
GOTERM_BP_DIRECT	GO:0030335~positive regulation of cell migration	21	5.9322	1.75e-07	LYN, PDGFRB, MMP7, SEMA3C, TNFAIP6, CCL20, MCAM, F2R, LAMB1, PRKCA, LAMC2, RHOC, THBS1, VIL1, COL1A1, DAB2, BMP2, CLDN3, MYADM, ITGA5, CCN1	340	288	19478	4.17727	0.000368	7.36e-05	7.29e-05
GOTERM_BP_DIRECT	GO:0001525~angiogenesis	19	5.36723	1.12e-06	PDGFRB, NRP1, CXCL8, ANGPT2, TNFRSF12A, MCAM, SERPINE1, PRKCA, THY1, PTGS2, VAV2, ESM1, COL4A2, FAP, ANPEP, IGFBP7, TGFBI, CCN2, ITGA5	340	267	19478	4.07669	0.00234385	0.000391	0.000388
GOTERM_BP_DIRECT	GO:0016477~cell migration	19	5.36723	1.39e-06	SH3KBP1, ZG16B, LAMC1, RHOC, CDC42BPA, THBS1, MMP9, VAV2, FMNL2, BAMBI, CDH11, FAT1, NOSTRIN, CD248, CCN2, GPC6, MET, MISP, CDH17	340	271	19478	4.01652	0.00290022	0.000415	0.000411
GOTERM_BP_DIRECT	GO:0007165~signal transduction	48	13.5593	1.77e-06	PIGR, NRP1, PTPRR, DGKD, OLFML2B, CXCL8, TNFAIP6, ARHGAP18, STC1, CBLB, CXCL1, TNFRSF11B, PTPRH, IQGAP2, CXCL2, PTPRG, C3, LGALS1, DPYSL2, CHN1, GRB10, SPP1, IGFBP7, CCN2, TIMP1, RHPN2, CCN1, IL32, LYN, PDGFRB, CMTM7, ANGPT2, DAPK1, CCL20, GDF15, TXNRD1, PLAUR, TNFRSF10B, OLFM4, RHOC, VAV2, P2RX4, TRAF5, PPP1R1B, NOSTRIN, RHOU, PLCB1, MET	340	1308	19478	2.10232	0.00370606	0.000464	0.00046
GOTERM_BP_DIRECT	GO:1904970~brush border assembly	5	1.41243	5.97e-06	CDHR2, USH1C, CDHR5, ANKS4B, CALML4	340	8	19478	35.8051	0.0124384	0.00139071	0.0013781
GOTERM_BP_DIRECT	GO:0030199~collagen fibril organization	9	2.54237	1.85e-05	COL1A1, MMP11, COL3A1, COL1A2, LUM, COL12A1, COL5A2, SERPINH1, PLOD3	340	66	19478	7.81203	0.0380257	0.00355629	0.00352405
GOTERM_BP_DIRECT	GO:0001501~skeletal system development	12	3.38983	1.87e-05	ADAMTS4, COL1A1, VCAN, BMP2, PKDCC, COL1A2, FRZB, HEXB, CDH11, COL5A2, TNFRSF11B, MMP9	340	131	19478	5.24778	0.0383643	0.00355629	0.00352405
GOTERM_BP_DIRECT	GO:0032964~collagen biosynthetic process	5	1.41243	4e-05	RCN3, COL1A1, SERPINH1, PCOLCE, TRAM2	340	12	19478	23.8701	0.0803403	0.00697916	0.0069159
GOTERM_BP_DIRECT	GO:0032532~regulation of microvillus length	4	1.12994	0.000174	VIL1, CDHR2, USH1C, CDHR5	340	7	19478	32.7361	0.305097	0.0279962	0.0277424
GOTERM_BP_DIRECT	GO:0007010~cytoskeleton organization	11	3.10734	0.000415	VIL1, UGT8, FMNL2, BIN1, GPR35, SH3KBP1, DPYSL2, TPM1, RHOU, THY1, CDC42BPA	340	156	19478	4.03956	0.58134	0.0621797	0.0616161
GOTERM_BP_DIRECT	GO:0019216~regulation of lipid metabolic process	6	1.69492	0.000486	SERPINA3, GOLM1, HNF4A, ID2, TM6SF2, CERS2	340	38	19478	9.04551	0.638671	0.0678479	0.0672329
GOTERM_BP_DIRECT	GO:0001503~ossification	8	2.25989	0.000753	COL1A1, BMP2, CDH11, COL5A2, SPP1, STC1, CCN2, FSTL3	340	86	19478	5.32914	0.793795	0.0913246	0.0904967
GOTERM_BP_DIRECT	GO:0071492~cellular response to UV-A	4	1.12994	0.000777	MMP1, MMP3, TIMP1, MMP9	340	11	19478	20.8321	0.804011	0.0913246	0.0904967
GOTERM_BP_DIRECT	GO:0045785~positive regulation of cell adhesion	7	1.9774	0.000784	EPB41L4B, TPM1, SAA2, LAMB1, PRKCA, LAMC1, TGM2	340	63	19478	6.36536	0.806888	0.0913246	0.0904967
GOTERM_BP_DIRECT	GO:0007566~embryo implantation	6	1.69492	0.00107011	SPP1, STC1, IGFBP7, PTGS2, A1CF, MMP9	340	45	19478	7.63843	0.893982	0.113912	0.11288
GOTERM_BP_DIRECT	GO:0010595~positive regulation of endothelial cell migration	7	1.9774	0.00108695	SCARB1, NRP1, SPARC, PRKCA, ETS1, THBS1, AGT	340	67	19478	5.98534	0.897663	0.113912	0.11288
GOTERM_BP_DIRECT	GO:0006508~proteolysis	23	6.49718	0.00121707	MMP7, MMP1, TMPRSS3, CTSZ, MMP3, PCOLCE, MMP9, MMP10, C2, MMP12, ADAMTS4, DPP4, MMP11, FAP, MEP1A, CTSL, ANPEP, UBD, CTSK, CTSE, ADAMTS9, CFB, TGM2	340	615	19478	2.14249	0.922116	0.121475	0.120374
GOTERM_BP_DIRECT	GO:0045742~positive regulation of epidermal growth factor receptor signaling pathway	5	1.41243	0.00151801	DGKD, PLAUR, AGR2, MMP9, AGT	340	29	19478	9.87728	0.958587	0.143469	0.142169
GOTERM_BP_DIRECT	GO:0006954~inflammatory response	18	5.08475	0.00157433	SERPINA3, VCAM1, CXCL8, TNFAIP6, CCL20, F2R, CXCL1, LYZ, CXCL2, THBS1, C3, BMP2, VNN1, ADGRE5, HKDC1, AGR2, TRIM31, SMPDL3B	340	432	19478	2.38701	0.963205	0.143469	0.142169
GOTERM_BP_DIRECT	GO:0043065~positive regulation of apoptotic process	15	4.23729	0.00192436	TNFRSF12A, DAPK1, IGFBP3, F2R, TNFRSF10B, PTGS2, MMP9, BMP2, LGALS1, BIN1, FRZB, UBD, IRF8, CCN1, TGM2	340	328	19478	2.61989	0.982356	0.16806	0.166537
GOTERM_BP_DIRECT	GO:0006897~endocytosis	11	3.10734	0.00235655	DGKD, RAB20, MYO1A, BIN1, SGIP1, SH3KBP1, DPYSL2, REPS2, NOSTRIN, RHOU, SNX10	340	196	19478	3.21516	0.992882	0.197573	0.195783
GOTERM_BP_DIRECT	GO:0035987~endodermal cell differentiation	5	1.41243	0.00276856	COL4A2, COL12A1, LAMB1, ITGA5, MMP9	340	34	19478	8.42474	0.997005	0.214382	0.212439
GOTERM_BP_DIRECT	GO:0008360~regulation of cell shape	9	2.54237	0.0027784	VIL1, EPS8, FMNL2, SH3KBP1, BAMBI, HEXB, TPM1, ARHGAP18, RHOU	340	137	19478	3.76346	0.997067	0.214382	0.212439
GOTERM_BP_DIRECT	GO:0010718~positive regulation of epithelial to mesenchymal transition	6	1.69492	0.00286388	COL1A1, TCF7L2, DAB2, BMP2, BAMBI, AGT	340	56	19478	6.13803	0.997549	0.214382	0.212439
GOTERM_BP_DIRECT	GO:0008285~negative regulation of cell population proliferation	17	4.80226	0.00400331	LYN, CXCL8, TESC, IGFBP3, F2R, RARRES1, CXCL1, IFI35, PTGS2, ETS1, THBS1, BMP2, CLDN3, FRZB, HNF4A, PMP22, IGFBP7	340	433	19478	2.24919	0.999777	0.289343	0.28672
GOTERM_BP_DIRECT	GO:0071230~cellular response to amino acid stimulus	6	1.69492	0.00510767	COL1A1, COL3A1, COL1A2, COL4A1, MMP3, COL5A2	340	64	19478	5.37077	0.999978	0.345344	0.342214
GOTERM_BP_DIRECT	GO:0009749~response to glucose	6	1.69492	0.00510767	TCF7L2, ANGPT2, HNF4A, COL6A3, HNF1B, THBS1	340	64	19478	5.37077	0.999978	0.345344	0.342214
GOTERM_BP_DIRECT	GO:0006821~chloride transport	5	1.41243	0.00549681	ANO1, CLIC5, TTYH3, SLC6A14, SLC26A6	340	41	19478	6.98637	0.99999	0.359811	0.35655
GOTERM_BP_DIRECT	GO:0006915~apoptotic process	22	6.21469	0.00566497	SRGN, TNFRSF12A, DAPK1, SH3KBP1, IGFBP3, NEK6, IFI6, SLC40A1, TNFRSF10B, PRKCA, TNFRSF11B, PTPRH, SULF1, THBS1, MMP9, VIL1, DAB2, DRAM1, LGALS1, TRAF5, PMP22, BIRC3	340	656	19478	1.92125	0.999993	0.359811	0.35655
GOTERM_BP_DIRECT	GO:0001934~positive regulation of protein phosphorylation	8	2.25989	0.00657563	LYN, C3, DAB2, BMP2, CLDN3, PLAUR, CCN1, MMP9	340	126	19478	3.63735	0.999999	0.399408	0.395787
GOTERM_BP_DIRECT	GO:0030154~cell differentiation	23	6.49718	0.00706805	PKDCC, ANGPT2, TNFRSF12A, SEMA3C, TESC, ANXA13, HNF4G, ETS1, FSTL1, ETV5, FSTL3, DAB2, BMP2, ADGRE5, FRZB, ANPEP, HNF4A, DPYSL2, PMP22, CDHR5, ANKS4B, FOXA2, RAI14	340	713	19478	1.84801	1	0.399408	0.395787
GOTERM_BP_DIRECT	GO:0071711~basement membrane organization	4	1.12994	0.00714811	MMP11, COL3A1, COL4A1, NID2	340	23	19478	9.96317	1	0.399408	0.395787
GOTERM_BP_DIRECT	GO:0006935~chemotaxis	8	2.25989	0.00745072	PDGFRB, CMTM7, CXCL8, CCL20, PLAUR, CXCL1, CCN1, CXCL2	340	129	19478	3.55276	1	0.399408	0.395787
GOTERM_BP_DIRECT	GO:0098609~cell-cell adhesion	10	2.82486	0.00753981	VCAM1, LGALS1, VNN1, EPCAM, CDHR2, FAT1, PKP2, TLN2, ITGA5, THY1	340	196	19478	2.92287	1	0.399408	0.395787
GOTERM_BP_DIRECT	GO:0007267~cell-cell signaling	11	3.10734	0.00762229	NRP1, BMP2, ADGRE5, TNFAIP6, SH3KBP1, CCL20, GDF15, FAT1, PKP2, THY1, AGT	340	232	19478	2.71625	1	0.399408	0.395787
GOTERM_BP_DIRECT	GO:0043123~positive regulation of canonical NF-kappaB signal transduction	11	3.10734	0.00762229	UNC5CL, LGALS1, SLC20A1, UBD, NEK6, TRAF5, F2R, TNFRSF10B, RHOC, CARD11, BIRC3	340	232	19478	2.71625	1	0.399408	0.395787
GOTERM_BP_DIRECT	GO:0010757~negative regulation of plasminogen activation	3	0.847458	0.0078901	CTSZ, SERPINE1, THBS1	340	8	19478	21.4831	1	0.402501	0.398852
GOTERM_BP_DIRECT	GO:0042327~positive regulation of phosphorylation	4	1.12994	0.00806538	LYN, NRP1, GRB10, THBS1	340	24	19478	9.54804	1	0.402501	0.398852
GOTERM_BP_DIRECT	GO:0007596~blood coagulation	7	1.9774	0.00926969	SERPINA1, ANGPT2, HNF4A, PLAUR, C4BPB, TFPI, F5	340	103	19478	3.89338	1	0.451844	0.447748
GOTERM_BP_DIRECT	GO:0051897~positive regulation of phosphatidylinositol 3-kinase/protein kinase B signal transduction	10	2.82486	0.009655	PDGFRB, TCF7L2, P2RX4, GDF15, F2R, PRKCA, PIK3AP1, THBS1, AGT, VAV2	340	204	19478	2.80825	1	0.459929	0.45576
GOTERM_BP_DIRECT	GO:0009308~amine metabolic process	3	0.847458	0.0100284	SULT1C2, AOC1, VCAM1	340	9	19478	19.0961	1	0.460171	0.455999
GOTERM_BP_DIRECT	GO:0031016~pancreas development	4	1.12994	0.0100992	TCF7L2, HNF4A, HNF1B, MET	340	26	19478	8.81357	1	0.460171	0.455999
GOTERM_BP_DIRECT	GO:0001558~regulation of cell growth	6	1.69492	0.0110325	IGFBP3, IGFBP7, TMEM97, SGK2, IL17RB, AGT	340	77	19478	4.46402	1	0.483161	0.478781
GOTERM_BP_DIRECT	GO:0046718~symbiont entry into host cell	7	1.9774	0.0110648	DPP4, SCARB1, NRP1, CTSL, ANPEP, ITGA5, NECTIN3	340	107	19478	3.74783	1	0.483161	0.478781
GOTERM_BP_DIRECT	GO:0007160~cell-matrix adhesion	7	1.9774	0.0115494	SGCE, COL3A1, VCAM1, CCN2, ITGA5, MSLN, NID2	340	108	19478	3.71313	1	0.49403	0.489552
GOTERM_BP_DIRECT	GO:0002544~chronic inflammatory response	3	0.847458	0.0123923	VCAM1, VNN1, THBS1	340	10	19478	17.1865	1	0.509301	0.504684
GOTERM_BP_DIRECT	GO:0150077~regulation of neuroinflammatory response	3	0.847458	0.0123923	MMP3, PTGS2, MMP9	340	10	19478	17.1865	1	0.509301	0.504684
GOTERM_BP_DIRECT	GO:0006955~immune response	18	5.08475	0.0133632	IFITM3, IL32, CXCL8, SEMA3C, CCL20, IFI6, CBLB, CXCL1, HLA-F, ETS1, CXCL2, THBS1, C3, ADGRE5, FCGRT, CTSL, CTSK, IRF8	340	537	19478	1.92028	1	0.538641	0.533758
GOTERM_BP_DIRECT	GO:0007229~integrin-mediated signaling pathway	7	1.9774	0.0136379	NRP1, COL3A1, CCN2, ITGA5, THY1, CCN1, CDH17	340	112	19478	3.58051	1	0.539341	0.534452
GOTERM_BP_DIRECT	GO:0048711~positive regulation of astrocyte differentiation	3	0.847458	0.0149735	BMP2, BIN1, ID2	340	11	19478	15.6241	1	0.571116	0.565939
GOTERM_BP_DIRECT	GO:0046488~phosphatidylinositol metabolic process	4	1.12994	0.0149863	PLCE1, PIP5K1B, PLCH1, PLCB1	340	30	19478	7.63843	1	0.571116	0.565939
GOTERM_BP_DIRECT	GO:0009617~response to bacterium	7	1.9774	0.015977	VIL1, C3, BMP2, REG4, ADAMTS9, CFB, C2	340	116	19478	3.45705	1	0.597995	0.592574
GOTERM_BP_DIRECT	GO:0019886~antigen processing and presentation of exogenous peptide antigen via MHC class II	4	1.12994	0.0163824	FCER1G, CTSL, IFI30, CTSE	340	31	19478	7.39203	1	0.602411	0.59695
GOTERM_BP_DIRECT	GO:0038063~collagen-activated tyrosine kinase receptor signaling pathway	5	1.41243	0.0183086	PDGFRB, COL1A1, COL4A2, COL4A1, MET	340	58	19478	4.93864	1	0.650423	0.644527
GOTERM_BP_DIRECT	GO:0002062~chondrocyte differentiation	5	1.41243	0.0183086	COL3A1, BMP2, CCN2, TGFBI, SLC39A14	340	58	19478	4.93864	1	0.650423	0.644527
GOTERM_BP_DIRECT	GO:0030593~neutrophil chemotaxis	5	1.41243	0.0193785	CXCL8, FCER1G, SAA2, CXCL1, CXCL2	340	59	19478	4.85494	1	0.655118	0.64918
GOTERM_BP_DIRECT	GO:0007584~response to nutrient	5	1.41243	0.0193785	VCAM1, LIPG, TNFRSF11B, A2M, C2	340	59	19478	4.85494	1	0.655118	0.64918
GOTERM_BP_DIRECT	GO:0030282~bone mineralization	5	1.41243	0.0193785	BMP2, PKDCC, COL1A2, PTGS2, ASPN	340	59	19478	4.85494	1	0.655118	0.64918
GOTERM_BP_DIRECT	GO:0060348~bone development	5	1.41243	0.0204862	BMP2, BGN, STC1, SULF1, TGM2	340	60	19478	4.77402	1	0.681574	0.675395
GOTERM_BP_DIRECT	GO:0035633~maintenance of blood-brain barrier	4	1.12994	0.0209943	SLC12A2, CLDN3, LAMC1, PTGS2	340	34	19478	6.73979	1	0.687563	0.68133
GOTERM_BP_DIRECT	GO:0045766~positive regulation of angiogenesis	8	2.25989	0.0228355	C3, NRP1, CXCL8, ANGPT2, SERPINE1, PRKCA, ETS1, THBS1	340	161	19478	2.84662	1	0.736357	0.729682
GOTERM_BP_DIRECT	GO:0031640~killing of cells of another organism	6	1.69492	0.0232306	GSDMB, CXCL8, CCL20, CXCL1, LYZ, CXCL2	340	93	19478	3.69602	1	0.737749	0.731061
GOTERM_BP_DIRECT	GO:0030195~negative regulation of blood coagulation	3	0.847458	0.0239388	TSPAN8, SERPINE1, TFPI	340	14	19478	12.2761	1	0.737879	0.731191
GOTERM_BP_DIRECT	GO:1990776~response to angiotensin	3	0.847458	0.0239388	COL3A1, PTGS2, AGT	340	14	19478	12.2761	1	0.737879	0.731191
GOTERM_BP_DIRECT	GO:0072593~reactive oxygen species metabolic process	4	1.12994	0.0244235	UCP2, IFI6, CCN2, CCN1	340	36	19478	6.36536	1	0.741909	0.735184
GOTERM_BP_DIRECT	GO:0001886~endothelial cell morphogenesis	3	0.847458	0.0273086	PLOD3, STC1, MET	340	15	19478	11.4576	1	0.817698	0.810285
GOTERM_BP_DIRECT	GO:0030168~platelet activation	5	1.41243	0.0279439	COL3A1, DGKD, F2R, SAA2, VAV2	340	66	19478	4.34002	1	0.824629	0.817154
GOTERM_BP_DIRECT	GO:0034976~response to endoplasmic reticulum stress	6	1.69492	0.0283269	ERN2, CXCL8, TNFRSF10B, ANKS4B, THBS1, PDIA4	340	98	19478	3.50744	1	0.824629	0.817154
GOTERM_BP_DIRECT	GO:0031018~endocrine pancreas development	3	0.847458	0.0308566	ONECUT2, HNF1B, FOXA2	340	16	19478	10.7415	1	0.832992	0.825441
GOTERM_BP_DIRECT	GO:0030277~maintenance of gastrointestinal epithelium	3	0.847458	0.0308566	SERPINA3, TFF3, MUC13	340	16	19478	10.7415	1	0.832992	0.825441
GOTERM_BP_DIRECT	GO:1904645~response to amyloid-beta	3	0.847458	0.0308566	MMP12, MMP3, MMP9	340	16	19478	10.7415	1	0.832992	0.825441
GOTERM_BP_DIRECT	GO:0030194~positive regulation of blood coagulation	3	0.847458	0.0308566	F2R, SERPINE1, THBS1	340	16	19478	10.7415	1	0.832992	0.825441
GOTERM_BP_DIRECT	GO:0006953~acute-phase response	4	1.12994	0.0321316	SERPINA3, SERPINA1, SAA2, A2M	340	40	19478	5.72882	1	0.832992	0.825441
GOTERM_BP_DIRECT	GO:0007179~transforming growth factor beta receptor signaling pathway	6	1.69492	0.0328768	DAB2, COL3A1, COL1A2, ONECUT2, BAMBI, GDF15	340	102	19478	3.3699	1	0.832992	0.825441
GOTERM_BP_DIRECT	GO:0070098~chemokine-mediated signaling pathway	5	1.41243	0.0337046	CXCL8, GPR35, CCL20, CXCL1, CXCL2	340	70	19478	4.09202	1	0.832992	0.825441
GOTERM_BP_DIRECT	GO:0007173~epidermal growth factor receptor signaling pathway	6	1.69492	0.0340812	VIL1, PDGFRB, PIGR, REPS2, PLCE1, MET	340	103	19478	3.33718	1	0.832992	0.825441
GOTERM_BP_DIRECT	GO:0002431~Fc receptor mediated stimulatory signaling pathway	2	0.564972	0.0345065	LYN, FCER1G	340	2	19478	57.2882	1	0.832992	0.825441
GOTERM_BP_DIRECT	GO:0010751~negative regulation of nitric oxide mediated signal transduction	2	0.564972	0.0345065	SPINK1, THBS1	340	2	19478	57.2882	1	0.832992	0.825441
GOTERM_BP_DIRECT	GO:0090675~intermicrovillar adhesion	2	0.564972	0.0345065	CDHR2, CDHR5	340	2	19478	57.2882	1	0.832992	0.825441
GOTERM_BP_DIRECT	GO:0002780~antibacterial peptide biosynthetic process	2	0.564972	0.0345065	LGALS4, MMP7	340	2	19478	57.2882	1	0.832992	0.825441
GOTERM_BP_DIRECT	GO:1902618~cellular response to fluoride	2	0.564972	0.0345065	COL1A1, PLCB1	340	2	19478	57.2882	1	0.832992	0.825441
GOTERM_BP_DIRECT	GO:1904106~protein localization to microvillus	2	0.564972	0.0345065	USH1C, ANKS4B	340	2	19478	57.2882	1	0.832992	0.825441
GOTERM_BP_DIRECT	GO:0055091~phospholipid homeostasis	3	0.847458	0.0345755	RCN3, HNF4A, LIPG	340	17	19478	10.1097	1	0.832992	0.825441
GOTERM_BP_DIRECT	GO:0001666~response to hypoxia	8	2.25989	0.0367194	DPP4, POSTN, BMP2, VCAM1, CLDN3, ANGPT2, UCP2, THBS1	340	178	19478	2.57475	1	0.874588	0.86666
GOTERM_BP_DIRECT	GO:0034374~low-density lipoprotein particle remodeling	3	0.847458	0.0384585	PLA2G10, PLA2G7, AGT	340	18	19478	9.54804	1	0.900075	0.891916
GOTERM_BP_DIRECT	GO:0031295~T cell costimulation	4	1.12994	0.0386482	LYN, DPP4, LGALS1, CARD11	340	43	19478	5.32914	1	0.900075	0.891916
GOTERM_BP_DIRECT	GO:0034220~monoatomic ion transmembrane transport	7	1.9774	0.0392252	ANO1, P2RX4, TTYH3, ATP7B, ATP2A3, SFXN3, TMC5	340	143	19478	2.80432	1	0.903472	0.895282
GOTERM_BP_DIRECT	GO:0071356~cellular response to tumor necrosis factor	6	1.69492	0.0405116	COL1A1, POSTN, VCAM1, CXCL8, CTSK, THBS1	340	108	19478	3.18268	1	0.922959	0.914593
GOTERM_BP_DIRECT	GO:1900026~positive regulation of substrate adhesion-dependent cell spreading	4	1.12994	0.0409585	NRP1, DAB2, MYADM, OLFM4	340	44	19478	5.20802	1	0.923108	0.91474
GOTERM_BP_DIRECT	GO:0007015~actin filament organization	7	1.9774	0.0415119	MYO1A, SH3KBP1, TPM1, FAT1, NOSTRIN, RHOU, RHOC	340	145	19478	2.76564	1	0.924005	0.915629
GOTERM_BP_DIRECT	GO:0016042~lipid catabolic process	6	1.69492	0.04188	LIPG, PLA2G10, PLCE1, PLCH1, PLAAT2, PLCB1	340	109	19478	3.15348	1	0.924005	0.915629
GOTERM_BP_DIRECT	GO:0033280~response to vitamin D	3	0.847458	0.0424987	SPP1, STC1, PTGS2	340	19	19478	9.04551	1	0.927887	0.919476
GOTERM_BP_DIRECT	GO:0032868~response to insulin	5	1.41243	0.0435494	LYN, COL1A1, CTSK, GCNT1, GRB10	340	76	19478	3.76896	1	0.941026	0.932496
GOTERM_BP_DIRECT	GO:0030336~negative regulation of cell migration	8	2.25989	0.0456031	DACH1, CLDN3, TPM1, CDH11, SERPINE1, STC1, THY1, SULF1	340	187	19478	2.45083	1	0.951767	0.94314
GOTERM_BP_DIRECT	GO:0050729~positive regulation of inflammatory response	6	1.69492	0.0461512	LGALS1, SERPINE1, IFI35, ETS1, PLA2G7, AGT	340	112	19478	3.06901	1	0.951767	0.94314
GOTERM_BP_DIRECT	GO:0003094~glomerular filtration	3	0.847458	0.0466894	MCAM, RHPN2, SULF1	340	20	19478	8.59324	1	0.951767	0.94314
GOTERM_BP_DIRECT	GO:1902476~chloride transmembrane transport	6	1.69492	0.0476305	SLC12A2, ANO1, CLIC5, TTYH3, UCP2, SLC26A6	340	113	19478	3.04185	1	0.951767	0.94314
GOTERM_BP_DIRECT	GO:0007200~phospholipase C-activating G protein-coupled receptor signaling pathway	6	1.69492	0.0476305	ANO1, DGKD, F2R, PLCE1, AGT, TGM2	340	113	19478	3.04185	1	0.951767	0.94314
GOTERM_BP_DIRECT	GO:0006958~complement activation, classical pathway	4	1.12994	0.0482959	C3, C4BPB, CFB, C2	340	47	19478	4.87559	1	0.951767	0.94314
GOTERM_BP_DIRECT	GO:0045471~response to ethanol	6	1.69492	0.0491376	ST6GAL1, SPINK1, VCAM1, CLDN3, CTSK, CLDN18	340	114	19478	3.01517	1	0.951767	0.94314
GOTERM_BP_DIRECT	GO:0042632~cholesterol homeostasis	6	1.69492	0.0506726	SCARB1, NR5A2, HNF4A, LIPG, PLA2G10, TMEM97	340	115	19478	2.98895	1	0.951767	0.94314
GOTERM_BP_DIRECT	GO:0051209~release of sequestered calcium ion into cytosol	4	1.12994	0.0508752	F2R, PLCE1, PLCH1, PLCB1	340	48	19478	4.77402	1	0.951767	0.94314
GOTERM_BP_DIRECT	GO:0048545~response to steroid hormone	3	0.847458	0.0510244	COL1A1, DAB2, SPP1	340	21	19478	8.18403	1	0.951767	0.94314
GOTERM_BP_DIRECT	GO:0014911~positive regulation of smooth muscle cell migration	3	0.847458	0.0510244	PDGFRB, NRP1, POSTN	340	21	19478	8.18403	1	0.951767	0.94314
GOTERM_BP_DIRECT	GO:0034375~high-density lipoprotein particle remodeling	3	0.847458	0.0510244	SCARB1, APOC1, LIPG	340	21	19478	8.18403	1	0.951767	0.94314
GOTERM_BP_DIRECT	GO:0071222~cellular response to lipopolysaccharide	8	2.25989	0.0512147	CXCL8, MMP3, SERPINE1, IRF8, CXCL1, PTGS2, CXCL2, MMP9	340	192	19478	2.38701	1	0.951767	0.94314
GOTERM_BP_DIRECT	GO:0060309~elastin catabolic process	2	0.564972	0.0513119	MMP12, CTSL	340	3	19478	38.1922	1	0.951767	0.94314
GOTERM_BP_DIRECT	GO:0062234~platelet activating factor catabolic process	2	0.564972	0.0513119	PLA2G10, PLA2G7	340	3	19478	38.1922	1	0.951767	0.94314
GOTERM_BP_DIRECT	GO:2000370~positive regulation of clathrin-dependent endocytosis	2	0.564972	0.0513119	DAB2, DGKD	340	3	19478	38.1922	1	0.951767	0.94314
GOTERM_BP_DIRECT	GO:0018149~peptide cross-linking	3	0.847458	0.0554972	COL3A1, THBS1, TGM2	340	22	19478	7.81203	1	1	0.991408
GOTERM_BP_DIRECT	GO:0043536~positive regulation of blood vessel endothelial cell migration	4	1.12994	0.0562298	P2RX4, PRKCA, ETS1, THBS1	340	50	19478	4.58306	1	1	0.991408
GOTERM_BP_DIRECT	GO:0006468~protein phosphorylation	10	2.82486	0.0585413	LYN, ERN2, DAPK1, IGFBP3, NEK6, PRKCA, NEK3, CDC42BPA, SGK2, CDC25B	340	282	19478	2.0315	1	1	0.991408
GOTERM_BP_DIRECT	GO:0006656~phosphatidylcholine biosynthetic process	3	0.847458	0.0601019	SLC44A4, CHKA, LPCAT1	340	23	19478	7.47238	1	1	0.991408
GOTERM_BP_DIRECT	GO:0048260~positive regulation of receptor-mediated endocytosis	3	0.847458	0.0601019	C3, SGIP1, SERPINE1	340	23	19478	7.47238	1	1	0.991408
GOTERM_BP_DIRECT	GO:0150104~transport across blood-brain barrier	5	1.41243	0.0610256	ABCC3, SLC12A2, ATP2A3, SLC2A3, SLC6A20	340	85	19478	3.3699	1	1	0.991408
GOTERM_BP_DIRECT	GO:0048013~ephrin receptor signaling pathway	5	1.41243	0.0610256	LYN, PDGFRB, CHN1, MET, MMP9	340	85	19478	3.3699	1	1	0.991408
GOTERM_BP_DIRECT	GO:0051603~proteolysis involved in protein catabolic process	4	1.12994	0.0647403	FAP, CTSL, CTSK, CTSZ	340	53	19478	4.32364	1	1	0.991408
GOTERM_BP_DIRECT	GO:0051496~positive regulation of stress fiber assembly	4	1.12994	0.0647403	NRP1, TPM1, CCN2, RHOC	340	53	19478	4.32364	1	1	0.991408
GOTERM_BP_DIRECT	GO:0006865~amino acid transport	4	1.12994	0.0647403	SLC43A1, SLC6A14, SFXN3, SLC6A20	340	53	19478	4.32364	1	1	0.991408
GOTERM_BP_DIRECT	GO:0038095~Fc-epsilon receptor signaling pathway	3	0.847458	0.0648325	LYN, FCER1G, VAV2	340	24	19478	7.16103	1	1	0.991408
GOTERM_BP_DIRECT	GO:0010596~negative regulation of endothelial cell migration	3	0.847458	0.0648325	STC1, THBS1, ADAMTS9	340	24	19478	7.16103	1	1	0.991408
GOTERM_BP_DIRECT	GO:0060326~cell chemotaxis	5	1.41243	0.0653448	PDGFRB, VCAM1, CCL20, CXCL1, CXCL2	340	87	19478	3.29243	1	1	0.991408
GOTERM_BP_DIRECT	GO:0048661~positive regulation of smooth muscle cell proliferation	4	1.12994	0.0677014	PDGFRB, ID2, PTGS2, THBS1	340	54	19478	4.24357	1	1	0.991408
GOTERM_BP_DIRECT	GO:0048639~positive regulation of developmental growth	2	0.564972	0.0678256	AGR2, PLCB1	340	4	19478	28.6441	1	1	0.991408
GOTERM_BP_DIRECT	GO:0060244~negative regulation of cell proliferation involved in contact inhibition	2	0.564972	0.0678256	DACH1, FAP	340	4	19478	28.6441	1	1	0.991408
GOTERM_BP_DIRECT	GO:0060666~dichotomous subdivision of terminal units involved in salivary gland branching	2	0.564972	0.0678256	NRP1, SEMA3C	340	4	19478	28.6441	1	1	0.991408
GOTERM_BP_DIRECT	GO:0046545~development of primary female sexual characteristics	2	0.564972	0.0678256	DACH1, LHFPL2	340	4	19478	28.6441	1	1	0.991408
GOTERM_BP_DIRECT	GO:0006570~tyrosine metabolic process	2	0.564972	0.0678256	HGD, IYD	340	4	19478	28.6441	1	1	0.991408
GOTERM_BP_DIRECT	GO:0051917~regulation of fibrinolysis	2	0.564972	0.0678256	FAP, PLAUR	340	4	19478	28.6441	1	1	0.991408
GOTERM_BP_DIRECT	GO:0007605~sensory perception of sound	7	1.9774	0.0689859	COL1A1, CLIC5, MYO1A, HEXB, TMPRSS3, USH1C, CLRN3	340	165	19478	2.43041	1	1	0.991408
GOTERM_BP_DIRECT	GO:0048015~phosphatidylinositol-mediated signaling	3	0.847458	0.0696832	PLCE1, PLCH1, PLCB1	340	25	19478	6.87459	1	1	0.991408
GOTERM_BP_DIRECT	GO:0046697~decidualization	3	0.847458	0.0696832	SPP1, STC1, PTGS2	340	25	19478	6.87459	1	1	0.991408
GOTERM_BP_DIRECT	GO:0034605~cellular response to heat	4	1.12994	0.0738049	LYN, ANO1, PTGS2, THBS1	340	56	19478	4.09202	1	1	0.991408
GOTERM_BP_DIRECT	GO:0016601~Rac protein signal transduction	3	0.847458	0.0746486	EPS8, FARP1, RHOU	340	26	19478	6.61018	1	1	0.991408
GOTERM_BP_DIRECT	GO:0001894~tissue homeostasis	3	0.847458	0.0746486	COL3A1, P2RX4, CCN2	340	26	19478	6.61018	1	1	0.991408
GOTERM_BP_DIRECT	GO:0031214~biomineral tissue development	3	0.847458	0.0746486	SRGN, SLC20A1, SPP1	340	26	19478	6.61018	1	1	0.991408
GOTERM_BP_DIRECT	GO:0009612~response to mechanical stimulus	4	1.12994	0.0769454	COL1A1, POSTN, ANGPT2, THBS1	340	57	19478	4.02023	1	1	0.991408
GOTERM_BP_DIRECT	GO:0071320~cellular response to cAMP	4	1.12994	0.0769454	AQP9, STC1, FBP1, SLC26A6	340	57	19478	4.02023	1	1	0.991408
GOTERM_BP_DIRECT	GO:0045786~negative regulation of cell cycle	4	1.12994	0.0769454	BMP2, HOXC9, PTGS2, ETS1	340	57	19478	4.02023	1	1	0.991408
GOTERM_BP_DIRECT	GO:0030512~negative regulation of transforming growth factor beta receptor signaling pathway	6	1.69492	0.0770342	BMP2, ONECUT2, BAMBI, GDF15, PMEPA1, ASPN	340	130	19478	2.64407	1	1	0.991408
GOTERM_BP_DIRECT	GO:0007156~homophilic cell adhesion via plasma membrane adhesion molecules	7	1.9774	0.0787863	CDH11, CDHR2, FAT1, CDHR5, CDH17, NECTIN3, PCDH18	340	171	19478	2.34513	1	1	0.991408
GOTERM_BP_DIRECT	GO:0022604~regulation of cell morphogenesis	3	0.847458	0.0797231	CLDN3, SPARC, FMNL2	340	27	19478	6.36536	1	1	0.991408
GOTERM_BP_DIRECT	GO:0042981~regulation of apoptotic process	9	2.54237	0.0811073	LGALS1, DAPK1, TRAF5, TNFRSF10B, ETS1, CARD11, AGT, BIRC3, TGM2	340	257	19478	2.0062	1	1	0.991408
GOTERM_BP_DIRECT	GO:0009653~anatomical structure morphogenesis	6	1.69492	0.0830485	MCAM, F2R, FAT1, IGF2BP2, FOXA2, HOXB5	340	133	19478	2.58443	1	1	0.991408
GOTERM_BP_DIRECT	GO:0071284~cellular response to lead ion	2	0.564972	0.0840528	UCP2, PTGS2	340	5	19478	22.9153	1	1	0.991408
GOTERM_BP_DIRECT	GO:0006710~androgen catabolic process	2	0.564972	0.0840528	SPP1, HSD17B11	340	5	19478	22.9153	1	1	0.991408
GOTERM_BP_DIRECT	GO:0090024~negative regulation of neutrophil chemotaxis	2	0.564972	0.0840528	DPP4, TNFAIP6	340	5	19478	22.9153	1	1	0.991408
GOTERM_BP_DIRECT	GO:0002248~connective tissue replacement involved in inflammatory response wound healing	2	0.564972	0.0840528	F2R, TIMP1	340	5	19478	22.9153	1	1	0.991408
GOTERM_BP_DIRECT	GO:0061041~regulation of wound healing	2	0.564972	0.0840528	VIL1, TNFRSF12A	340	5	19478	22.9153	1	1	0.991408
GOTERM_BP_DIRECT	GO:0001826~inner cell mass cell differentiation	2	0.564972	0.0840528	NR5A2, HNF1B	340	5	19478	22.9153	1	1	0.991408
GOTERM_BP_DIRECT	GO:1903804~glycine import across plasma membrane	2	0.564972	0.0840528	SLC6A14, SLC6A20	340	5	19478	22.9153	1	1	0.991408
GOTERM_BP_DIRECT	GO:0001649~osteoblast differentiation	6	1.69492	0.0893044	COL1A1, VCAN, BMP2, IGFBP3, SPP1, CCN1	340	136	19478	2.52742	1	1	0.991408
GOTERM_BP_DIRECT	GO:0043433~negative regulation of DNA-binding transcription factor activity	4	1.12994	0.0900763	TCF7L2, ID2, PLA2G10, FOXA2	340	61	19478	3.75661	1	1	0.991408
GOTERM_BP_DIRECT	GO:0023019~signal transduction involved in regulation of gene expression	3	0.847458	0.0901785	EPCAM, HNF4A, TRAF5	340	29	19478	5.92637	1	1	0.991408
GOTERM_BP_DIRECT	GO:0006956~complement activation	3	0.847458	0.0901785	C3, CFB, C2	340	29	19478	5.92637	1	1	0.991408
GOTERM_BP_DIRECT	GO:1900024~regulation of substrate adhesion-dependent cell spreading	2	0.564972	0.0999982	ST6GAL1, PKP2	340	6	19478	19.0961	1	1	0.991408
GOTERM_BP_DIRECT	GO:0002669~positive regulation of T cell anergy	2	0.564972	0.0999982	NR5A2, CBLB	340	6	19478	19.0961	1	1	0.991408
GOTERM_BP_DIRECT	GO:0110011~regulation of basement membrane organization	2	0.564972	0.0999982	LAMB1, LAMC1	340	6	19478	19.0961	1	1	0.991408
GOTERM_BP_DIRECT	GO:0042997~negative regulation of Golgi to plasma membrane protein transport	2	0.564972	0.0999982	PKDCC, ANXA13	340	6	19478	19.0961	1	1	0.991408
GOTERM_BP_DIRECT	GO:0070528~protein kinase C signaling	2	0.564972	0.0999982	PRKCA, SLC26A6	340	6	19478	19.0961	1	1	0.991408
GOTERM_BP_DIRECT	GO:0090330~regulation of platelet aggregation	2	0.564972	0.0999982	LYN, PRKCA	340	6	19478	19.0961	1	1	0.991408
GOTERM_BP_DIRECT	GO:0010716~negative regulation of extracellular matrix disassembly	2	0.564972	0.0999982	DPP4, FAP	340	6	19478	19.0961	1	1	0.991408
GOTERM_BP_DIRECT	GO:0032914~positive regulation of transforming growth factor beta1 production	2	0.564972	0.0999982	LUM, THBS1	340	6	19478	19.0961	1	1	0.991408
GOTERM_BP_DIRECT	GO:0050820~positive regulation of coagulation	2	0.564972	0.0999982	ANGPT2, SERPINE1	340	6	19478	19.0961	1	1	0.991408

## Sheet: EAC_Up_GO CC
Category	Term	Count	%	PValue	Genes	List Total	Pop Hits	Pop Total	Fold Enrichment	Bonferroni	Benjamini	FDR
GOTERM_CC_DIRECT	GO:0005615~extracellular space	105	29.661	3.55e-29	SPARC, OLFML2B, COL12A1, SERPINE1, PLOD3, IFI35, C4BPB, LGALS4, LGALS1, FCGRT, ANPEP, LIPG, CCN2, CCN1, POSTN, IGFBP3, ANXA13, RNASE4, PCOLCE, HLA-F, OLFM4, PDIA4, COL4A2, COL4A1, CRISPLD2, PLA2G10, CFB, STC1, TNFRSF11B, NID2, C2, C3, SERPINH1, IGFBP7, A2M, PROM1, VCAM1, ZG16B, MCAM, RARRES1, LYZ, COL1A1, BMP2, BPIFB1, COL1A2, TCN2, COL5A2, TGFBI, SERPINA3, NRP1, PIGR, PTPRR, SERPINA1, CXCL8, TNF…	351	1867	20795	3.33194	1.22e-26	1.22e-26	1.14e-26
GOTERM_CC_DIRECT	GO:0062023~collagen-containing extracellular matrix	47	13.2768	9.1e-26	SERPINA3, SERPINA1, SPARC, LAMA4, COL12A1, CTSZ, SERPINE1, PLOD3, LAMC2, LAMC1, NID2, THBS1, ADAMTS4, LGALS4, ESM1, LGALS1, CTSL, SERPINH1, IGFBP7, CCN2, A2M, CCN1, GPC6, ADAMTS9, TGM2, POSTN, ANGPT2, LUM, MUC17, GDF15, BGN, LAMB1, PCOLCE, SULF1, MMP9, ASPN, AGT, COL1A1, COL3A1, VCAN, COL1A2, COL4A2, COL4A1, COL5A2, MFAP2, COL6A3, TGFBI	351	387	20795	7.19513	3.11e-23	1.56e-23	1.46e-23
GOTERM_CC_DIRECT	GO:0070062~extracellular exosome	105	29.661	7.61e-23	SCARB1, COL12A1, SERPINE1, PLOD3, EPS8, LGALS1, DPYSL2, ANPEP, SLC39A5, TGM2, SPINK1, HGD, ANXA13, SLC6A14, KRT8, PRKCA, PCOLCE, CMBL, OLFM4, COL4A2, CRISPLD2, CFB, CARD11, TTYH3, TMEM63A, RHOBTB3, THY1, IQGAP2, NID2, C2, DPP4, C3, TSPAN8, SI, IGFBP7, A2M, PROM1, TSPAN1, SPTBN1, LYN, VCAM1, ZG16B, RARRES1, LYZ, VIL1, BPIFB1, COL1A2, FAT1, CYSTM1, TGFBI, ITM2C, SERPINA3, CLIC5, PIGR, SLC44A4, SERP…	351	2242	20795	2.77463	2.6e-20	8.68e-21	8.12e-21
GOTERM_CC_DIRECT	GO:0005576~extracellular region	106	29.9435	2.31e-22	SPARC, OLFML2B, COL12A1, SERPINE1, C4BPB, ANTXR2, IFI30, LGALS1, LIPG, CCN2, CCN1, TGM2, ST6GAL1, POSTN, SPINK1, IGFBP3, F2R, RNASE4, PCOLCE, OLFM4, COL4A2, COL4A1, CRISPLD2, PLA2G10, CFB, PKDCC, TNFRSF11B, THY1, PLA2G7, NID2, GLB1L2, C2, DPP4, C3, IGFBP7, A2M, ZG16B, MUC17, REG4, MCAM, LYZ, COL1A1, BMP2, BPIFB1, SCCPDH, VNN1, COL1A2, TCN2, COL5A2, TGFBI, SERPINA3, SERPINA1, CXCL8, TNFAIP6, HEXB,…	351	2313	20795	2.71508	7.89e-20	1.97e-20	1.85e-20
GOTERM_CC_DIRECT	GO:0005788~endoplasmic reticulum lumen	34	9.60452	5.93e-17	SERPINA1, COL12A1, CTSZ, PLOD3, LAMC1, PTGS2, MSLN, THBS1, FSTL1, FSTL3, C3, LGALS1, SERPINH1, SPP1, IGFBP7, TIMP1, CCN1, GOLM1, IGFBP3, PLAUR, LAMB1, PDIA5, PDIA4, F5, RCN3, COL1A1, TSPAN15, COL3A1, VCAN, COL1A2, COL4A2, COL4A1, COL5A2, COL6A3	351	318	20795	6.33437	3.8e-14	4.06e-15	3.79e-15
GOTERM_CC_DIRECT	GO:0031012~extracellular matrix	28	7.9096	1.07e-15	OLFML2B, TNFRSF11B, THBS1, ADAMTS4, ESM1, CCN2, TIMP1, CCN1, ADAMTS9, TGM2, SRGN, POSTN, MMP7, MMP1, LUM, MMP3, BGN, MMP9, MMP10, ASPN, MMP12, MMP11, VCAN, CRISPLD2, COL5A2, COL6A3, CD248, TGFBI	351	223	20795	7.43884	3.8e-13	6.07e-14	5.68e-14
GOTERM_CC_DIRECT	GO:0005886~plasma membrane	162	45.7627	9.88e-15	IFITM3, SCARB1, SPARC, DGKD, AQP9, SERPINE1, CBLB, TMEM97, C4BPB, ANTXR2, EPS8, LGALS4, LGALS1, IYD, FCGRT, DPYSL2, ANPEP, GRB10, SLC39A5, PLCE1, CCN2, TGM2, PDGFRB, DAPK1, ANXA13, F2R, SLC6A14, ACSL5, TM4SF5, PRKCA, HLA-F, OLFM4, CLDN3, BIN1, GPR160, MYADM, PKP2, TLN2, CFB, CARD11, TTYH3, TMEM63A, SLC41A2, ARHGAP18, TNFRSF11B, THY1, IQGAP2, SLC6A20, NID2, PCDH18, RASGRP3, DPP4, C3, ADGRG7, TSPAN…	351	5597	20795	1.71479	3.38e-12	4.83e-13	4.52e-13
GOTERM_CC_DIRECT	GO:0016324~apical plasma membrane	26	7.34463	4.15e-08	CLIC5, SLC44A4, SLC43A1, STC1, THY1, PTPRH, SLC6A20, DPP4, EPCAM, CTSL, SI, CTSK, MUC13, PROM1, SLC12A2, PDGFRB, MUC17, SLC6A14, ANXA13, SLC39A14, ANO1, MYO1A, CDHR2, FAT1, CDHR5, SLC26A6	351	414	20795	3.7207	1.42e-05	1.77e-06	1.66e-06
GOTERM_CC_DIRECT	GO:0005581~collagen trimer	13	3.67232	1.49e-07	MMP1, COL12A1, PLOD3, PCOLCE, COL1A1, COL3A1, COL1A2, COL4A2, COL4A1, COL5A2, SERPINH1, COL6A3, TIMP1	351	102	20795	7.55084	5.09e-05	5.66e-06	5.29e-06
GOTERM_CC_DIRECT	GO:0009986~cell surface	32	9.03955	3.15e-07	SCARB1, SPARC, THY1, ANTXR2, IQGAP2, MSLN, TFPI, THBS1, DPP4, C3, NT5E, TSPAN8, EPCAM, LIPG, PROM1, GPC6, ADAMTS9, FCER1G, VCAM1, F2R, PLAUR, BGN, TNFRSF10B, SULF1, HLA-F, PDIA4, TSPAN15, BMP2, FAP, ITGA5, MET, CDH17	351	662	20795	2.86381	0.000108	1.08e-05	1.01e-05
GOTERM_CC_DIRECT	GO:0031093~platelet alpha granule lumen	10	2.82486	2.01e-06	SRGN, SERPINA3, SERPINA1, SPARC, SCCPDH, SERPINE1, TIMP1, A2M, THBS1, F5	351	68	20795	8.7125	0.000688	6.25e-05	5.85e-05
GOTERM_CC_DIRECT	GO:0005902~microvillus	10	2.82486	4.62e-06	VIL1, VCAM1, MYO1A, CDHR2, USH1C, CDHR5, ANKS4B, CALML4, IQGAP2, PROM1	351	75	20795	7.89934	0.00157983	0.000132	0.000123
GOTERM_CC_DIRECT	GO:0016020~membrane	127	35.8757	2.16e-05	IFITM3, SCARB1, DENND5B, PLEKHB1, GOLIM4, IFI35, TMEM97, ANTXR2, TMEM263, IYD, FCGRT, DPYSL2, SLC39A5, PDGFRB, UNC5CL, TPM1, ANXA13, F2R, SLC6A14, FNDC3B, ACSL5, TM4SF5, PRKCA, TM4SF4, HLA-F, CLDN3, BIN1, ASPHD1, GPR160, MYADM, PKP2, TMEM63A, SLC41A2, VTCN1, IQGAP2, SEL1L3, DPP4, ADGRG7, TSPAN8, SI, TSPAN1, SPTBN1, VCAM1, MUC17, MCAM, RARRES1, TNFRSF10B, PARP14, COL1A1, SCCPDH, VNN1, BAMBI, FAT1,…	351	5415	20795	1.3895	0.00737167	0.000569	0.000533
GOTERM_CC_DIRECT	GO:0005604~basement membrane	10	2.82486	3.8e-05	SPARC, COL4A2, COL4A1, LAMA4, LAMB1, LAMC2, TIMP1, TGFBI, LAMC1, NID2	351	97	20795	6.10773	0.012926	0.000929	0.00087
GOTERM_CC_DIRECT	GO:0043202~lysosomal lumen	10	2.82486	4.13e-05	PDGFRB, VCAN, TCN2, CTSL, LUM, HEXB, CTSK, BGN, IFI30, GPC6	351	98	20795	6.04541	0.0140176	0.000941	0.000881
GOTERM_CC_DIRECT	GO:0005903~brush border	8	2.25989	5.8e-05	VIL1, EPS8, MYO1A, SI, CDHR2, USH1C, CDHR5, ANKS4B	351	59	20795	8.03322	0.0196309	0.0012391	0.00115939
GOTERM_CC_DIRECT	GO:0005783~endoplasmic reticulum	38	10.7345	0.000354	SERPINA1, TMPRSS3, CTSZ, LPCAT1, ATP2A3, PLOD3, SNX10, TMEM97, THY1, HSD17B11, PTGS2, TFPI, THBS1, UGT8, SERPINH1, AGR2, AGR3, MAN1A1, PROM1, ADAMTS9, TGM2, VCAM1, ACSL5, PRKCA, SULF1, HLA-F, A1CF, FMO5, PDIA5, PDIA4, RCN3, ERN2, APOC1, KDELR3, ITGA5, RETREG1, SLC26A6, CERS2	351	1213	20795	1.85599	0.113966	0.00711638	0.0066586
GOTERM_CC_DIRECT	GO:0005925~focal adhesion	19	5.36723	0.000429	PDGFRB, NRP1, SH3KBP1, MCAM, PLAUR, THY1, DPP4, DAB2, FAP, ADGRE5, TM4SF20, FAT1, TRIM15, RHOU, TLN2, ITGA5, MISP, TNS3, TGM2	351	433	20795	2.59967	0.136397	0.00814504	0.00762109
GOTERM_CC_DIRECT	GO:0043231~intracellular membrane-bounded organelle	33	9.32203	0.000577	SCARB1, SERPINA1, SPARC, TMEM63A, AQP9, CTSZ, IFI30, PTGS2, RAB20, CTSL, SALL4, CTSK, HSD17B2, AGR3, PMEPA1, CCN2, CTSE, MISP, ADAMTS9, TSPAN1, C11ORF24, LYN, PDGFRB, CADPS2, HNF1B, ADAP1, PDIA5, IL17RB, RCN3, TSPAN15, DAB2, BMP2, PLCH1	351	1022	20795	1.913	0.179078	0.0103827	0.00971476
GOTERM_CC_DIRECT	GO:0005765~lysosomal membrane	17	4.80226	0.00134071	LYN, IFITM3, SCARB1, TMEM63A, MMD, TM4SF5, HLA-F, TMEM163, SLC39A14, DPP4, DAB2, P2RX4, DRAM1, SLC17A9, ANPEP, TSPAN1, ITM2C	351	401	20795	2.51163	0.367978	0.0229261	0.0214514
GOTERM_CC_DIRECT	GO:0042995~cell projection	12	3.38983	0.0014126	SLC12A2, ANO1, VCAN, ANGPT2, PLAUR, USH1C, SPP1, RHOU, SLC2A3, TNS3, SPTBN1, ASPN	351	222	20795	3.20243	0.383348	0.0230052	0.0215253
GOTERM_CC_DIRECT	GO:0016323~basolateral plasma membrane	13	3.67232	0.00218572	ABCC3, SLC12A2, AQP9, ANXA13, SLC40A1, SLC39A14, ATP7B, HEPH, MYO1A, EPCAM, SLC39A5, CDH17, SLC26A6	351	270	20795	2.85254	0.526847	0.0339781	0.0317924
GOTERM_CC_DIRECT	GO:0005796~Golgi lumen	8	2.25989	0.00247687	MMP11, VCAN, MUC17, LUM, GOLIM4, BGN, MUC13, GPC6	351	109	20795	4.34826	0.571789	0.0368299	0.0344608
GOTERM_CC_DIRECT	GO:0009897~external side of plasma membrane	16	4.51977	0.00453607	VCAM1, FCER1G, MUC17, MCAM, PLAUR, VTCN1, THY1, HLA-F, THBS1, NT5E, TCN2, FCGRT, ANPEP, CTSK, CD248, ITGA5	351	413	20795	2.29521	0.788782	0.064639	0.0604809
GOTERM_CC_DIRECT	GO:0005911~cell-cell junction	10	2.82486	0.00535671	CLDN3, SH3KBP1, KRT8, FAT1, PKP2, MYADM, CLDN18, ITGA5, CDC42BPA, NECTIN3	351	192	20795	3.08568	0.840693	0.0732799	0.068566
GOTERM_CC_DIRECT	GO:0005794~Golgi apparatus	31	8.75706	0.00856206	CLIC5, PKDCC, SERPINA1, GOLIM4, LPCAT1, PLOD3, MSLN, SGCE, DACH1, ATP7B, RAB20, CTSL, SI, LIPG, SPP1, MAN1A1, CCN2, C11ORF24, LYN, PDGFRB, SRGN, GALNT6, ST6GAL1, VCAM1, GOLM1, MMD, GDF15, F2R, SULF1, ITGA5, ITM2C	351	1122	20795	1.63689	0.947178	0.112624	0.105379
GOTERM_CC_DIRECT	GO:0098637~protein complex involved in cell-matrix adhesion	3	0.847458	0.00940439	PLAUR, LAMB1, LAMC1	351	9	20795	19.7483	0.960503	0.119122	0.111459
GOTERM_CC_DIRECT	GO:1904724~tertiary granule lumen	5	1.41243	0.0145783	TNFAIP6, CXCL1, OLFM4, LYZ, MMP9	351	56	20795	5.28973	0.993412	0.178063	0.166609
GOTERM_CC_DIRECT	GO:0012505~endomembrane system	13	3.67232	0.0157058	CADPS2, GSDMB, PTPRR, TMEM63A, MMD, TMPRSS3, TMEM97, PDIA5, DPP4, DRAM1, RAB20, SLC17A9, PIP5K1B	351	349	20795	2.20683	0.995546	0.18522	0.173306
GOTERM_CC_DIRECT	GO:0030864~cortical actin cytoskeleton	5	1.41243	0.0164077	MLPH, MYO1A, MYADM, MISP, SPTBN1	351	58	20795	5.10733	0.99651	0.187048	0.175015
GOTERM_CC_DIRECT	GO:0098552~side of membrane	7	1.9774	0.0179132	VNN1, PLAUR, THY1, MSLN, TFPI, SMPDL3B, GPC6	351	123	20795	3.37167	0.997933	0.197623	0.184911
GOTERM_CC_DIRECT	GO:0031528~microvillus membrane	4	1.12994	0.0192397	CDHR2, CDHR5, PTPRH, PROM1	351	34	20795	6.97	0.998698	0.199406	0.186579
GOTERM_CC_DIRECT	GO:0030054~cell junction	9	2.54237	0.0192409	TSPAN15, PTPRR, P2RX4, PKP2, IFI30, TSPAN1, CDH17, SPTBN1, FOXA2	351	198	20795	2.69296	0.998699	0.199406	0.186579
GOTERM_CC_DIRECT	GO:0035580~specific granule lumen	5	1.41243	0.0215894	AOC1, CTSZ, CXCL1, OLFM4, LYZ	351	63	20795	4.70199	0.999427	0.217164	0.203194
GOTERM_CC_DIRECT	GO:0001726~ruffle	6	1.69492	0.0259935	VIL1, TESC, MYADM, ARHGAP18, TLN2, ITGA5	351	99	20795	3.59061	0.999877	0.253994	0.237655
GOTERM_CC_DIRECT	GO:0045121~membrane raft	9	2.54237	0.0269036	LYN, DPP4, ANXA13, SERPINH1, MYADM, CBLB, THY1, SULF1, CARD11	351	211	20795	2.52704	0.999911	0.255584	0.239143
GOTERM_CC_DIRECT	GO:0048471~perinuclear region of cytoplasm	21	5.9322	0.0294349	LYN, IFITM3, GALNT6, PTPRR, LAMB1, PRKCA, LAMC2, OLFM4, RASGRP3, DAB2, P2RX4, MLPH, ATP7B, HEPH, RAB15, SPP1, FAT1, RHPN2, TSPAN1, TGM2, ITM2C	351	750	20795	1.65886	0.999963	0.272074	0.254572
GOTERM_CC_DIRECT	GO:0016328~lateral plasma membrane	5	1.41243	0.0303585	SLC12A2, CLDN3, MYO1A, EPCAM, CLDN18	351	70	20795	4.23179	0.999974	0.273226	0.25565
GOTERM_CC_DIRECT	GO:0031091~platelet alpha granule	3	0.847458	0.0325204	SPARC, THBS1, F5	351	17	20795	10.455	0.999988	0.278433	0.260523
GOTERM_CC_DIRECT	GO:0005607~laminin-2 complex	2	0.564972	0.0333795	LAMB1, LAMC2	351	2	20795	59.245	0.999991	0.278433	0.260523
GOTERM_CC_DIRECT	GO:0005584~collagen type I trimer	2	0.564972	0.0333795	COL1A1, COL1A2	351	2	20795	59.245	0.999991	0.278433	0.260523
GOTERM_CC_DIRECT	GO:0070161~anchoring junction	5	1.41243	0.039324	DPP4, CDHR2, PLAUR, PKP2, RAI14	351	76	20795	3.8977	0.999999	0.32021	0.299611
GOTERM_CC_DIRECT	GO:0030027~lamellipodium	8	2.25989	0.0432846	VIL1, DPP4, FAP, TESC, FAT1, PLCE1, IQGAP2, CDC42BPA	351	191	20795	2.48147	1	0.334114	0.312621
GOTERM_CC_DIRECT	GO:0005764~lysosome	11	3.10734	0.043705	SULT1C2, SCARB1, DRAM1, CTSL, HEXB, CTSK, CTSZ, PLA2G10, TMEM97, IFI30, ITM2C	351	318	20795	2.04936	1	0.334114	0.312621
GOTERM_CC_DIRECT	GO:0071682~endocytic vesicle lumen	3	0.847458	0.0439624	SPARC, CTSL, SAA2	351	20	20795	8.88675	1	0.334114	0.312621
GOTERM_CC_DIRECT	GO:0005606~laminin-1 complex	2	0.564972	0.0496502	LAMB1, LAMC1	351	3	20795	39.4967	1	0.361284	0.338044
GOTERM_CC_DIRECT	GO:0043259~laminin-10 complex	2	0.564972	0.0496502	LAMB1, LAMC1	351	3	20795	39.4967	1	0.361284	0.338044
GOTERM_CC_DIRECT	GO:0030175~filopodium	5	1.41243	0.0514945	VIL1, FARP1, VCAM1, FAT1, IQGAP2	351	83	20795	3.56898	1	0.366898	0.343297
GOTERM_CC_DIRECT	GO:0015629~actin cytoskeleton	10	2.82486	0.0585828	VIL1, CLIC5, ONECUT2, MYO1A, BIN1, DAPK1, TPM1, TLN2, IQGAP2, FILIP1L	351	291	20795	2.03591	1	0.400876	0.375088
GOTERM_CC_DIRECT	GO:0031982~vesicle	7	1.9774	0.0593502	EPS8, CST1, BIN1, SLC6A14, PROM1, TSPAN1, SLC26A6	351	164	20795	2.52875	1	0.400876	0.375088
GOTERM_CC_DIRECT	GO:0034707~chloride channel complex	4	1.12994	0.0597797	ANO1, CLIC5, TTYH3, SLC26A6	351	53	20795	4.47132	1	0.400876	0.375088
GOTERM_CC_DIRECT	GO:0016327~apicolateral plasma membrane	3	0.847458	0.0611339	CLDN3, ZG16B, KRT8	351	24	20795	7.40563	1	0.402073	0.376209
GOTERM_CC_DIRECT	GO:0034364~high-density lipoprotein particle	3	0.847458	0.0704403	APOC1, SAA2, PLA2G7	351	26	20795	6.83596	1	0.454136	0.424923
GOTERM_CC_DIRECT	GO:0098978~glutamatergic synapse	16	4.51977	0.0735108	LYN, CADPS2, FARP1, NRP1, DAPK1, SH3KBP1, CBLB, THY1, EPS8, P2RX4, BIN1, CDH11, ITGA5, PLCB1, GPC6, SPTBN1	351	588	20795	1.61211	1	0.454136	0.424923
GOTERM_CC_DIRECT	GO:0030141~secretory granule	5	1.41243	0.0742916	SRGN, COL1A1, TFF3, SNX10, THBS1	351	94	20795	3.15133	1	0.454136	0.424923
GOTERM_CC_DIRECT	GO:0005938~cell cortex	7	1.9774	0.0743614	EPS8, CLIC5, CTSZ, LAMC2, IQGAP2, MISP, RAI14	351	174	20795	2.38342	1	0.454136	0.424923
GOTERM_CC_DIRECT	GO:0036021~endolysosome lumen	2	0.564972	0.0813769	CTSL, CTSK	351	5	20795	23.698	1	0.488261	0.456853
GOTERM_CC_DIRECT	GO:0005923~bicellular tight junction	6	1.69492	0.0840609	EPB41L4B, AOC1, CLDN3, EPCAM, PMP22, CLDN18	351	138	20795	2.57587	1	0.495669	0.463784
GOTERM_CC_DIRECT	GO:0071944~cell periphery	4	1.12994	0.0931874	SLC12A2, MUC17, LAMA4, NID2	351	64	20795	3.70281	1	0.533362	0.499052
GOTERM_CC_DIRECT	GO:0032587~ruffle membrane	5	1.41243	0.0935722	EPS8, FAP, TESC, TPM1, ITGA5	351	102	20795	2.90417	1	0.533362	0.499052
GOTERM_CC_DIRECT	GO:0005905~clathrin-coated pit	4	1.12994	0.0965395	DAB2, DGKD, SGIP1, CDHR5	351	65	20795	3.64585	1	0.534192	0.499829
GOTERM_CC_DIRECT	GO:0005587~collagen type IV trimer	2	0.564972	0.0968419	COL4A2, COL4A1	351	6	20795	19.7483	1	0.534192	0.499829

## Sheet: EAC_Up_GO MF
Category	Term	Count	%	PValue	Genes	List Total	Pop Hits	Pop Total	Fold Enrichment	Bonferroni	Benjamini	FDR
GOTERM_MF_DIRECT	GO:0005201~extracellular matrix structural constituent	22	6.21469	4.49e-15	POSTN, SPARC, LUM, LAMA4, BGN, LAMB1, LAMC2, PCOLCE, LAMC1, NID2, THBS1, COL1A1, COL3A1, ESM1, COL1A2, COL4A2, COL4A1, COL5A2, MFAP2, IGFBP7, TGFBI, CCN1	349	121	19253	10.0302	2.9e-12	2.93e-12	2.87e-12
GOTERM_MF_DIRECT	GO:0005178~integrin binding	17	4.80226	3.54e-08	LYN, VCAM1, PRKCA, LAMC1, THY1, THBS1, COL3A1, ESM1, FAP, TSPAN8, SPP1, TGFBI, TLN2, CCN2, ITGA5, CCN1, CDH17	349	160	19253	5.86141	2.31e-05	1.15e-05	1.13e-05
GOTERM_MF_DIRECT	GO:0005509~calcium ion binding	36	10.1695	2.15e-07	SPARC, TTYH3, TNFAIP6, LPCAT1, CBLB, CALML4, NID2, THBS1, FSTL1, PCDH18, RASGRP3, SGCE, ADGRE5, REPS2, MAN1A1, TGM2, CADPS2, AOC1, TESC, ANXA13, SULF1, ASPN, VIL1, MMP12, RCN3, VCAN, PLA2G10, CDHR2, CDH11, FAT1, CDHR5, PLCH1, CD248, ITGA5, PLCB1, CDH17	349	739	19253	2.68739	0.00014	4.67e-05	4.57e-05
GOTERM_MF_DIRECT	GO:0005518~collagen binding	10	2.82486	4.58e-06	MMP12, SPARC, CTSL, LUM, CTSK, SERPINH1, PCOLCE, TGFBI, NID2, MMP9	349	70	19253	7.88088	0.00297986	0.000746	0.00073
GOTERM_MF_DIRECT	GO:0002020~protease binding	12	3.38983	5.92e-06	ADAMTS4, DPP4, COL1A1, COL3A1, SERPINA1, COL1A2, FAP, BIN1, SERPINE1, TIMP1, A2M, THBS1	349	112	19253	5.91066	0.00385453	0.000772	0.000756
GOTERM_MF_DIRECT	GO:0001968~fibronectin binding	7	1.9774	1.37e-05	TNFAIP6, CTSL, CTSK, IGFBP3, MFAP2, THBS1, FSTL3	349	30	19253	12.8721	0.00892254	0.00136818	0.0013388
GOTERM_MF_DIRECT	GO:0030020~extracellular matrix structural constituent conferring tensile strength	8	2.25989	1.49e-05	COL1A1, COL3A1, COL1A2, COL4A2, COL4A1, COL12A1, COL5A2, COL6A3	349	45	19253	9.80732	0.00967912	0.00136818	0.0013388
GOTERM_MF_DIRECT	GO:0050840~extracellular matrix binding	7	1.9774	1.68e-05	SPARC, OLFML2B, SPP1, BGN, CD248, TGFBI, CCN1	349	31	19253	12.4569	0.0108858	0.00136818	0.0013388
GOTERM_MF_DIRECT	GO:0008201~heparin binding	14	3.9548	2.37e-05	NRP1, POSTN, AOC1, CXCL8, REG4, LAMC2, PCOLCE, THBS1, FSTL1, CRISPLD2, LIPG, SAA2, CCN2, CCN1	349	179	19253	4.31467	0.0153065	0.00171386	0.00167706
GOTERM_MF_DIRECT	GO:0048407~platelet-derived growth factor binding	5	1.41243	3.13e-05	PDGFRB, COL1A1, COL3A1, COL1A2, COL4A1	349	11	19253	25.0755	0.0202109	0.00204176	0.00199792
GOTERM_MF_DIRECT	GO:0005515~protein binding	281	79.3785	3.73e-05	IFITM3, SPARC, PLEKHB1, AQP9, SERPINE1, CBLB, TMEM97, C4BPB, IFI35, ANTXR2, IFI30, EPS8, LGALS4, LGALS1, DPYSL2, EPSTI1, PLCE1, CCN2, CCN1, TNS3, ST6GAL1, DAPK1, FNDC3B, KRT8, ACSL5, HNF1B, TM4SF5, PRKCA, TM4SF4, HLA-F, CLDN3, BIN1, PLEKHS1, GPR160, TRIM15, TLN2, KDELR3, CFB, HOXB5, TTYH3, TMEM63A, STC1, THY1, SLC6A20, PCDH18, PLA2G7, C2, C3, TSPAN8, SI, SERPINH1, PIP5K1B, A2M, PROM1, HOXC9, TSPA…	349	13690	19253	1.13234	0.0240277	0.00221097	0.00216349
GOTERM_MF_DIRECT	GO:0004222~metalloendopeptidase activity	10	2.82486	0.000162	MMP12, ADAMTS4, MMP11, MMP7, MEP1A, MMP1, MMP3, ADAMTS9, MMP9, MMP10	349	109	19253	5.06112	0.100233	0.00880091	0.00861193
GOTERM_MF_DIRECT	GO:0004252~serine-type endopeptidase activity	13	3.67232	0.000203	MMP7, MMP1, TMPRSS3, MMP3, MMP9, MMP10, C2, MMP12, DPP4, MMP11, FAP, CTSK, CFB	349	192	19253	3.73521	0.123934	0.0101769	0.00995841
GOTERM_MF_DIRECT	GO:0008233~peptidase activity	9	2.54237	0.000431	ADAMTS4, UNC5CL, FAP, MMP1, TMPRSS3, MMP3, CTSE, MMP9, TGM2	349	99	19253	5.01511	0.245214	0.02009	0.0196587
GOTERM_MF_DIRECT	GO:0005102~signaling receptor binding	18	5.08475	0.00067	LYN, PDGFRB, ANGPT2, LAMA4, F2R, SERPINE1, PLAUR, CXCL1, VTCN1, HLA-F, DPP4, C3, ANO1, BMP2, P2RX4, HNF4A, A2M, PIK3AP1	349	384	19253	2.58592	0.354066	0.0291275	0.028502
GOTERM_MF_DIRECT	GO:0004867~serine-type endopeptidase inhibitor activity	9	2.54237	0.00087	SERPINA3, SERPINA1, SPINK1, SERPINE1, SERPINH1, COL6A3, A2M, TFPI, AGT	349	110	19253	4.5136	0.433067	0.0354542	0.0346929
GOTERM_MF_DIRECT	GO:0030021~extracellular matrix structural constituent conferring compression resistance	4	1.12994	0.00275262	VCAN, LUM, BGN, ASPN	349	16	19253	13.7915	0.834235	0.105571	0.103304
GOTERM_MF_DIRECT	GO:0008237~metallopeptidase activity	7	1.9774	0.00306717	ADAMTS4, MMP7, MEP1A, ANPEP, MMP3, ADAMTS9, MMP9	349	79	19253	4.88814	0.865052	0.1111	0.108714
GOTERM_MF_DIRECT	GO:0017080~sodium channel regulator activity	5	1.41243	0.00432857	TMPRSS3, PKP2, GLRX, SGK2, AGT	349	37	19253	7.45489	0.94089	0.148538	0.145349
GOTERM_MF_DIRECT	GO:0050839~cell adhesion molecule binding	6	1.69492	0.00680605	POSTN, VCAM1, CDHR2, CDHR5, TGFBI, NECTIN3	349	66	19253	5.01511	0.988353	0.221877	0.217113
GOTERM_MF_DIRECT	GO:0004866~endopeptidase inhibitor activity	5	1.41243	0.00806154	C3, SPINK1, A2M, TFPI, THBS1	349	44	19253	6.26889	0.994894	0.250292	0.244917
GOTERM_MF_DIRECT	GO:0005539~glycosaminoglycan binding	4	1.12994	0.0100276	VCAN, CRISPLD2, BGN, SULF1	349	25	19253	8.82659	0.9986	0.297183	0.290801
GOTERM_MF_DIRECT	GO:0004175~endopeptidase activity	6	1.69492	0.0115322	MMP12, MMP7, FAP, MMP1, MMP3, MMP9	349	75	19253	4.4133	0.999481	0.326913	0.319894
GOTERM_MF_DIRECT	GO:0005507~copper ion binding	5	1.41243	0.0219131	AOC1, P2RX4, ATP7B, HEPH, F5	349	59	19253	4.6751	0.999999	0.577459	0.56506
GOTERM_MF_DIRECT	GO:0005520~insulin-like growth factor binding	3	0.847458	0.0222779	IGFBP3, IGFBP7, CCN2	349	13	19253	12.7307	1	0.577459	0.56506
GOTERM_MF_DIRECT	GO:0038023~signaling receptor activity	10	2.82486	0.023295	MMD, SLC20A1, GPA33, ANPEP, REG4, PLAUR, TNFRSF10B, TNFRSF11B, ITGA5, ANTXR2	349	228	19253	2.41957	1	0.577459	0.56506
GOTERM_MF_DIRECT	GO:0019992~diacylglycerol binding	3	0.847458	0.0256845	DGKD, PRKCA, RASGRP3	349	14	19253	11.8213	1	0.577459	0.56506
GOTERM_MF_DIRECT	GO:0005161~platelet-derived growth factor receptor binding	3	0.847458	0.0256845	LYN, PDGFRB, ITGA5	349	14	19253	11.8213	1	0.577459	0.56506
GOTERM_MF_DIRECT	GO:0043394~proteoglycan binding	3	0.847458	0.0256845	CTSL, CTSK, THBS1	349	14	19253	11.8213	1	0.577459	0.56506
GOTERM_MF_DIRECT	GO:0042802~identical protein binding	44	12.4294	0.0303546	DGKD, SERPINA1, OLFML2B, HEXB, SLC40A1, STC1, IFI35, ETS1, PTPRG, DPP4, NT5E, DPYSL2, GRB10, AGR2, A2M, CTSE, FCER1G, HGD, DAPK1, TXNRD1, TPM1, HNF1B, CDC42BPA, LYZ, MMP9, TM6SF2, VIL1, COL1A1, ANO1, CLDN3, P2RX4, COL1A2, FAP, BIN1, TRAF5, TFF3, CLDN18, TGFBI, PLCB1, PIK3AP1, MET, NECTIN3, FBP1, SLC26A6	349	1777	19253	1.36596	1	0.649097	0.635159
GOTERM_MF_DIRECT	GO:0005543~phospholipid binding	7	1.9774	0.030862	GSDMB, NR5A2, BIN1, SGIP1, PLA2G10, PLA2G7, SPTBN1	349	130	19253	2.97049	1	0.649097	0.635159
GOTERM_MF_DIRECT	GO:0042803~protein homodimerization activity	22	6.21469	0.0334195	ST6GAL1, AOC1, DGKD, FCER1G, CHKA, GDF15, TESC, TPM1, ODC1, HNF1B, PTGS2, THBS1, VIL1, DPP4, ANO1, MTHFD1L, FAP, HNF4A, UCP2, MUC13, NECTIN3, PRTFDC1	349	753	19253	1.61176	1	0.680923	0.666302
GOTERM_MF_DIRECT	GO:0045236~CXCR chemokine receptor binding	3	0.847458	0.0370486	CXCL8, CXCL1, CXCL2	349	17	19253	9.73521	1	0.710462	0.695206
GOTERM_MF_DIRECT	GO:0005001~transmembrane receptor protein tyrosine phosphatase activity	3	0.847458	0.0370486	PTPRR, PTPRH, PTPRG	349	17	19253	9.73521	1	0.710462	0.695206
GOTERM_MF_DIRECT	GO:0030246~carbohydrate binding	9	2.54237	0.0413424	LGALS4, GALNT6, VCAN, LGALS1, ZG16B, SI, REG4, CD248, GALM	349	214	19253	2.32007	1	0.77015	0.753613
GOTERM_MF_DIRECT	GO:0051015~actin filament binding	9	2.54237	0.0441323	VIL1, FMNL2, MYO1A, BIN1, TPM1, TLN2, IQGAP2, MISP, SPTBN1	349	217	19253	2.288	1	0.799284	0.782122
GOTERM_MF_DIRECT	GO:0015188~L-isoleucine transmembrane transporter activity	2	0.564972	0.0532538	SLC43A1, SLC6A20	349	3	19253	36.7775	1	0.938418	0.918268
GOTERM_MF_DIRECT	GO:0046332~SMAD binding	4	1.12994	0.0586356	DAB2, COL3A1, COL1A2, COL5A2	349	49	19253	4.50336	1	1	0.980031
GOTERM_MF_DIRECT	GO:0008656~cysteine-type endopeptidase activator activity involved in apoptotic process	3	0.847458	0.0642358	CTSL, CTSK, ATP2A3	349	23	19253	7.19559	1	1	0.980031
GOTERM_MF_DIRECT	GO:0008009~chemokine activity	4	1.12994	0.0645835	CXCL8, CCL20, CXCL1, CXCL2	349	51	19253	4.32676	1	1	0.980031
GOTERM_MF_DIRECT	GO:0004435~phosphatidylinositol phospholipase C activity	3	0.847458	0.0796822	PLCE1, PLCH1, PLCB1	349	26	19253	6.36533	1	1	0.980031
GOTERM_MF_DIRECT	GO:0008160~protein tyrosine phosphatase activator activity	2	0.564972	0.0871757	VCAN, IGFBP3	349	5	19253	22.0665	1	1	0.980031
GOTERM_MF_DIRECT	GO:0038085~vascular endothelial growth factor binding	2	0.564972	0.0871757	PDGFRB, NRP1	349	5	19253	22.0665	1	1	0.980031
GOTERM_MF_DIRECT	GO:0001786~phosphatidylserine binding	4	1.12994	0.0909527	SCARB1, GSDMB, ANXA13, THBS1	349	59	19253	3.74008	1	1	0.980031

## Sheet: EAC_Up_KEGG
Category	Term	Count	%	PValue	Genes	List Total	Pop Hits	Pop Total	Fold Enrichment	Bonferroni	Benjamini	FDR
KEGG_PATHWAY	hsa05146:Amoebiasis	14	3.9548	2.47e-07	CXCL8, LAMA4, CXCL1, LAMB1, PRKCA, LAMC2, LAMC1, CXCL2, COL1A1, COL3A1, COL1A2, COL4A2, COL4A1, PLCB1	183	103	8534	6.33859	6.64e-05	3.84e-05	3.58e-05
KEGG_PATHWAY	hsa04510:Focal adhesion	19	5.36723	2.86e-07	PDGFRB, LAMA4, LAMB1, PRKCA, LAMC2, LAMC1, THBS1, VAV2, COL1A1, COL1A2, COL4A2, COL4A1, SPP1, COL6A3, PIP5K1B, TLN2, ITGA5, MET, BIRC3	183	203	8534	4.36475	7.68e-05	3.84e-05	3.58e-05
KEGG_PATHWAY	hsa04512:ECM-receptor interaction	12	3.38983	2.64e-06	COL1A1, COL1A2, COL4A2, COL4A1, LAMA4, SPP1, COL6A3, LAMB1, LAMC2, LAMC1, ITGA5, THBS1	183	89	8534	6.28771	0.00071	0.000237	0.000221
KEGG_PATHWAY	hsa04820:Cytoskeleton in muscle cells	18	5.08475	8.57e-06	TPM1, BGN, NID2, THBS1, SGCE, COL1A1, COL3A1, VCAN, FMNL2, COL1A2, COL4A2, COL4A1, COL5A2, PKP2, COL6A3, TLN2, ITGA5, SPTBN1	183	232	8534	3.61815	0.00230232	0.000495	0.000462
KEGG_PATHWAY	hsa04933:AGE-RAGE signaling pathway in diabetic complications	12	3.38983	9.2e-06	COL1A1, COL3A1, VCAM1, CXCL8, COL1A2, COL4A2, COL4A1, SERPINE1, PLCE1, PRKCA, PLCB1, AGT	183	101	8534	5.54066	0.00247229	0.000495	0.000462
KEGG_PATHWAY	hsa04610:Complement and coagulation cascades	11	3.10734	1.63e-05	C3, SERPINA1, F2R, SERPINE1, PLAUR, C4BPB, A2M, TFPI, CFB, F5, C2	183	88	8534	5.82923	0.00436352	0.000729	0.00068
KEGG_PATHWAY	hsa04974:Protein digestion and absorption	11	3.10734	7.6e-05	KCNK5, DPP4, COL1A1, COL3A1, COL1A2, COL4A2, MEP1A, COL4A1, COL12A1, COL5A2, COL6A3	183	105	8534	4.88545	0.0202353	0.0029203	0.00272489
KEGG_PATHWAY	hsa04657:IL-17 signaling pathway	10	2.82486	0.000182	CXCL8, MMP1, CCL20, TRAF5, MMP3, CXCL1, PTGS2, CXCL2, MMP9, IL17RB	183	95	8534	4.90883	0.0477067	0.00610972	0.00570089
KEGG_PATHWAY	hsa05200:Pathways in cancer	25	7.06215	0.000387	CXCL8, LAMA4, LAMC2, LAMC1, CALML4, PTGS2, ETS1, RASGRP3, PDGFRB, TCF7L2, DAPK1, MMP1, TXNRD1, F2R, LAMB1, PRKCA, MMP9, AGT, BMP2, COL4A2, COL4A1, TRAF5, PLCB1, MET, BIRC3	183	533	8534	2.18733	0.0988504	0.0115627	0.0107889
KEGG_PATHWAY	hsa04151:PI3K-Akt signaling pathway	19	5.36723	0.000696	PDGFRB, ANGPT2, LAMA4, F2R, LAMB1, PRKCA, LAMC2, LAMC1, THBS1, COL1A1, COL1A2, COL4A2, COL4A1, SPP1, COL6A3, ITGA5, PIK3AP1, MET, SGK2	183	362	8534	2.44763	0.170725	0.0187139	0.0174617
KEGG_PATHWAY	hsa05222:Small cell lung cancer	9	2.54237	0.000797	COL4A2, COL4A1, LAMA4, TRAF5, LAMB1, LAMC2, LAMC1, PTGS2, BIRC3	183	93	8534	4.51296	0.19302	0.0194883	0.0181842
KEGG_PATHWAY	hsa04064:NF-kappa B signaling pathway	9	2.54237	0.00175729	LYN, VCAM1, CXCL8, TRAF5, CXCL1, PTGS2, CXCL2, CARD11, BIRC3	183	105	8534	3.99719	0.376949	0.0393926	0.0367566
KEGG_PATHWAY	hsa04950:Maturity onset diabetes of the young	5	1.41243	0.00207222	NR5A2, HNF4A, HNF4G, HNF1B, FOXA2	183	26	8534	8.96805	0.42765	0.0425719	0.0397233
KEGG_PATHWAY	hsa05417:Lipid and atherosclerosis	13	3.67232	0.00221564	LYN, VCAM1, CXCL8, MMP1, MMP3, TNFRSF10B, CXCL1, PRKCA, CALML4, CXCL2, MMP9, VAV2, PLCB1	183	216	8534	2.80667	0.449357	0.0425719	0.0397233
KEGG_PATHWAY	hsa04668:TNF signaling pathway	9	2.54237	0.0038429	VCAM1, CCL20, TRAF5, MMP3, CXCL1, PTGS2, CXCL2, MMP9, BIRC3	183	119	8534	3.52693	0.645034	0.0663746	0.0619332
KEGG_PATHWAY	hsa05323:Rheumatoid arthritis	8	2.25989	0.00407625	CXCL8, MMP1, CTSL, CCL20, CTSK, MMP3, CXCL1, CXCL2	183	95	8534	3.92706	0.666713	0.0663746	0.0619332
KEGG_PATHWAY	hsa05205:Proteoglycans in cancer	12	3.38983	0.00419468	COL1A1, COL1A2, CTSL, LUM, PLAUR, PLCE1, PRKCA, ITGA5, THBS1, MET, MMP9, VAV2	183	204	8534	2.74317	0.677206	0.0663746	0.0619332
KEGG_PATHWAY	hsa05165:Human papillomavirus infection	16	4.51977	0.00495937	PDGFRB, TCF7L2, LAMA4, LAMB1, LAMC2, LAMC1, PTGS2, HLA-F, THBS1, COL1A1, COL1A2, COL4A2, COL4A1, SPP1, COL6A3, ITGA5	183	333	8534	2.24067	0.73747	0.074115	0.0691556
KEGG_PATHWAY	hsa04015:Rap1 signaling pathway	12	3.38983	0.00561273	PDGFRB, ANGPT2, F2R, PLCE1, PRKCA, CALML4, TLN2, PLCB1, THBS1, MET, VAV2, RASGRP3	183	212	8534	2.63965	0.779989	0.0794644	0.0741471
KEGG_PATHWAY	hsa05133:Pertussis	7	1.9774	0.0062499	C3, CXCL8, IRF8, C4BPB, CALML4, ITGA5, C2	183	78	8534	4.18509	0.814833	0.083703	0.078102
KEGG_PATHWAY	hsa04926:Relaxin signaling pathway	9	2.54237	0.00653443	COL1A1, COL3A1, COL1A2, COL4A2, COL4A1, MMP1, PRKCA, PLCB1, MMP9	183	130	8534	3.2285	0.828562	0.083703	0.078102
KEGG_PATHWAY	hsa05219:Bladder cancer	5	1.41243	0.0109571	CXCL8, MMP1, DAPK1, THBS1, MMP9	183	41	8534	5.68706	0.948374	0.133976	0.125011
KEGG_PATHWAY	hsa04072:Phospholipase D signaling pathway	9	2.54237	0.0142621	PDGFRB, CXCL8, FCER1G, DGKD, F2R, PRKCA, PIP5K1B, PLCB1, AGT	183	149	8534	2.81681	0.979019	0.166804	0.155643
KEGG_PATHWAY	hsa04611:Platelet activation	8	2.25989	0.0180183	LYN, COL1A1, COL3A1, COL1A2, FCER1G, F2R, TLN2, PLCB1	183	126	8534	2.96088	0.992487	0.201956	0.188442
KEGG_PATHWAY	hsa03272:Virion - Hepatitis viruses	5	1.41243	0.0187722	DPP4, SCARB1, CLDN3, EPCAM, CLDN18	183	48	8534	4.8577	0.993889	0.201989	0.188473
KEGG_PATHWAY	hsa00565:Ether lipid metabolism	5	1.41243	0.0215046	UGT8, PLA2G10, LPCAT1, PLAAT2, PLA2G7	183	50	8534	4.66339	0.997114	0.22249	0.207602
KEGG_PATHWAY	hsa05167:Kaposi sarcoma-associated herpesvirus infection	10	2.82486	0.0242522	LYN, C3, TCF7L2, CXCL8, ANGPT2, CXCL1, CALML4, HLA-F, PTGS2, CXCL2	183	196	8534	2.37928	0.998645	0.241624	0.225456
KEGG_PATHWAY	hsa04670:Leukocyte transendothelial migration	7	1.9774	0.0374351	VCAM1, CLDN3, CLDN18, PRKCA, THY1, MMP9, VAV2	183	116	8534	2.81411	0.999965	0.359645	0.335579
KEGG_PATHWAY	hsa05143:African trypanosomiasis	4	1.12994	0.0436402	VCAM1, LAMA4, PRKCA, PLCB1	183	37	8534	5.0415	0.999994	0.4048	0.377713
KEGG_PATHWAY	hsa04970:Salivary secretion	6	1.69492	0.0559967	SLC12A2, CST1, PRKCA, CALML4, PLCB1, LYZ	183	97	8534	2.88457	1	0.497685	0.464383
KEGG_PATHWAY	hsa04070:Phosphatidylinositol signaling system	6	1.69492	0.058034	DGKD, PLCE1, PRKCA, PIP5K1B, CALML4, PLCB1	183	98	8534	2.85514	1	0.497685	0.464383
KEGG_PATHWAY	hsa05231:Choline metabolism in cancer	6	1.69492	0.0601135	PDGFRB, SLC44A4, DGKD, CHKA, PRKCA, PIP5K1B	183	99	8534	2.8263	1	0.497685	0.464383
KEGG_PATHWAY	hsa05202:Transcriptional misregulation in cancer	9	2.54237	0.0610543	CXCL8, ID2, IGFBP3, MMP3, PROM1, MET, MMP9, ETV5, BIRC3	183	198	8534	2.11972	1	0.497685	0.464383
KEGG_PATHWAY	hsa05120:Epithelial cell signaling in Helicobacter pylori infection	5	1.41243	0.0645984	LYN, CXCL8, CXCL1, CXCL2, MET	183	71	8534	3.28408	1	0.511087	0.476888
KEGG_PATHWAY	hsa04014:Ras signaling pathway	10	2.82486	0.0682847	PDGFRB, ANGPT2, PLA2G10, PLCE1, PRKCA, PLAAT2, CALML4, ETS1, MET, RASGRP3	183	238	8534	1.95941	1	0.524817	0.489699
KEGG_PATHWAY	hsa05144:Malaria	4	1.12994	0.0903611	VCAM1, CXCL8, THBS1, MET	183	50	8534	3.73071	1	0.675198	0.630018
KEGG_PATHWAY	hsa05110:Vibrio cholerae infection	4	1.12994	0.0945739	SLC12A2, PRKCA, KDELR3, PDIA4	183	51	8534	3.65756	1	0.687578	0.641569

## Sheet: ESCC_Up_GO BP
Category	Term	Count	%	PValue	Genes	List Total	Pop Hits	Pop Total	Fold Enrichment	Bonferroni	Benjamini	FDR
GOTERM_BP_DIRECT	GO:0030198~extracellular matrix organization	22	7.48299	2.94e-14	POSTN, OLFML2B, MMP7, MMP1, COL11A1, MMP2, MMP3, MMP9, MMP10, MMP12, COL1A1, MMP11, COL3A1, MMP13, COL1A2, COL4A2, COL4A1, COL7A1, COL5A2, PXDN, COL10A1, TGFBI	283	164	19478	9.23287	5.61e-11	5.6e-11	5.48e-11
GOTERM_BP_DIRECT	GO:0030199~collagen fibril organization	13	4.42177	1.65e-10	LUM, COL11A1, P3H4, LOXL2, COL1A1, MMP11, COL3A1, COL1A2, COL5A1, LOX, COL5A2, PXDN, SERPINH1	283	66	19478	13.5568	3.14e-07	1.57e-07	1.54e-07
GOTERM_BP_DIRECT	GO:0051301~cell division	26	8.84354	8.24e-10	CDCA3, KIF14, AURKB, AURKA, CKS1B, CDC20, RUVBL1, NEK2, BUB1, SPAG5, UBE2C, HMGA2, CDC6, CDC25B, CCNA2, ASPM, TPX2, CENPF, KIF18B, CCNE2, UBE2S, CDK1, BIRC5, MCM5, KIF2C, SPC25	283	397	19478	4.50755	1.57e-06	5.23e-07	5.12e-07
GOTERM_BP_DIRECT	GO:0006270~DNA replication initiation	9	3.06122	3.06e-09	ORC6, MCM7, CCNE2, MCM4, MCM10, MCM5, TOPBP1, CDC6, MCM2	283	27	19478	22.9423	5.83e-06	1.46e-06	1.43e-06
GOTERM_BP_DIRECT	GO:0030574~collagen catabolic process	10	3.40136	5.75e-09	MMP12, MMP11, MMP13, MMP7, MMP1, MMP2, CTSK, MMP3, MMP9, MMP10	283	41	19478	16.787	1.1e-05	2.19e-06	2.14e-06
GOTERM_BP_DIRECT	GO:0022617~extracellular matrix disassembly	10	3.40136	2.07e-08	MMP12, MMP11, MMP13, MMP7, MMP1, MMP2, CTSK, MMP3, MMP9, MMP10	283	47	19478	14.644	3.95e-05	6.58e-06	6.44e-06
GOTERM_BP_DIRECT	GO:0007059~chromosome segregation	13	4.42177	2.55e-08	TOP2A, SPAG5, TTK, MKI67, CENPF, CENPM, BIRC5, NEK2, KIF2C, CENPN, BUB1, DLGAP5, SPC25	283	101	19478	8.8589	4.85e-05	6.93e-06	6.78e-06
GOTERM_BP_DIRECT	GO:0001501~skeletal system development	14	4.7619	5.9e-08	TEAD4, FST, SHOX2, MMP9, PTHLH, HOXC10, HOXA10, COL1A1, VCAN, COL1A2, COL5A2, CDH11, COL10A1, TP63	283	131	19478	7.35554	0.000112	1.41e-05	1.38e-05
GOTERM_BP_DIRECT	GO:0006260~DNA replication	13	4.42177	1.33e-07	GINS1, BLM, RFC4, RNASEH2A, MCM7, DSCC1, ORC6, CHEK1, CDK1, MCM4, MCM5, DTL, MCM2	283	117	19478	7.64743	0.000254	2.82e-05	2.76e-05
GOTERM_BP_DIRECT	GO:0035987~endodermal cell differentiation	8	2.72109	4.76e-07	COL4A2, LAMB3, COL11A1, MMP2, COL7A1, HMGA2, INHBA, MMP9	283	34	19478	16.1946	0.000908	9.08e-05	8.89e-05
GOTERM_BP_DIRECT	GO:0007094~mitotic spindle assembly checkpoint signaling	7	2.38095	3.87e-06	CDC20, CENPF, BIRC5, TTK, TRIP13, BUB1, SPC25	283	30	19478	16.0596	0.00735131	0.000671	0.000656
GOTERM_BP_DIRECT	GO:0008284~positive regulation of cell population proliferation	23	7.82313	6.02e-06	SLC35F6, MARCKSL1, ACTL6A, ODC1, KIF14, TNC, TTK, NRG1, LAMC2, FOXM1, THBS1, PGF, PTHLH, HOXC10, CDC25B, CXCL10, EPCAM, BAMBI, BIRC5, PRAME, E2F3, TIMP1, SOX4	283	512	19478	3.09183	0.0114073	0.000956	0.000936
GOTERM_BP_DIRECT	GO:0007155~cell adhesion	24	8.16327	7.39e-06	POSTN, LAMB3, TNFAIP6, TNC, LAMC2, THY1, THBS2, THBS1, NELL2, COL1A1, VCAN, CDH3, ALCAM, COL5A1, FAP, GPNMB, COL7A1, ADAM12, PDPN, CDH11, PXDN, SPP1, COL6A3, TGFBI	283	559	19478	2.955	0.0139856	0.00103283	0.00101061
GOTERM_BP_DIRECT	GO:0070098~chemokine-mediated signaling pathway	9	3.06122	7.59e-06	CXCL6, CXCL10, CXCL11, CXCL9, CXCL8, CCL20, XCL2, XCL1, CXCL1	283	70	19478	8.84917	0.0143556	0.00103283	0.00101061
GOTERM_BP_DIRECT	GO:0000086~G2/M transition of mitotic cell cycle	8	2.72109	9.49e-06	CCNA2, MELK, CHEK1, CDK1, BIRC5, FOXM1, CDC25B, AURKA	283	52	19478	10.5887	0.0179167	0.00120527	0.00117934
GOTERM_BP_DIRECT	GO:0071492~cellular response to UV-A	5	1.70068	1.31e-05	MMP1, MMP2, MMP3, TIMP1, MMP9	283	11	19478	31.2849	0.0246621	0.0015607	0.00152713
GOTERM_BP_DIRECT	GO:0007052~mitotic spindle organization	8	2.72109	1.76e-05	STIL, KIF4A, BIRC5, TTK, DLGAP5, AURKB, AURKA, SPC25	283	57	19478	9.65991	0.0330328	0.00197591	0.0019334
GOTERM_BP_DIRECT	GO:0000727~double-strand break repair via break-induced replication	5	1.70068	1.94e-05	GINS2, MCM7, MCM4, MCM5, MCM2	283	12	19478	28.6779	0.0363534	0.00205724	0.00201299
GOTERM_BP_DIRECT	GO:0007267~cell-cell signaling	14	4.7619	3.57e-05	CXCL6, CXCL9, FZD2, TNFAIP6, CCL20, INHBA, THY1, PGF, PTHLH, PANX1, CXCL10, CXCL11, GPNMB, XCL1	283	232	19478	4.15334	0.0657917	0.00358182	0.00350477
GOTERM_BP_DIRECT	GO:0071230~cellular response to amino acid stimulus	8	2.72109	3.8e-05	COL1A1, COL3A1, SOCS1, COL1A2, COL4A1, MMP2, MMP3, COL5A2	283	64	19478	8.60336	0.0698444	0.0036201	0.00354223
GOTERM_BP_DIRECT	GO:0000281~mitotic cytokinesis	8	2.72109	4.2e-05	KIF4A, NUSAP1, BIRC5, KIF23, KIF20A, ECT2, AURKB, CEP55	283	65	19478	8.471	0.0770209	0.00381652	0.00373442
GOTERM_BP_DIRECT	GO:0031640~killing of cells of another organism	9	3.06122	6.14e-05	CXCL10, CXCL11, CXCL9, CXCL8, CCL20, XCL1, CXCL1, NTS, MICB	283	93	19478	6.66066	0.110497	0.0053222	0.00520772
GOTERM_BP_DIRECT	GO:1904645~response to amyloid-beta	5	1.70068	6.82e-05	MMP12, MMP13, MMP2, MMP3, MMP9	283	16	19478	21.5084	0.121964	0.00565493	0.00553328
GOTERM_BP_DIRECT	GO:0030335~positive regulation of cell migration	15	5.10204	8.44e-05	CEMIP, MMP7, TNFAIP6, CCL20, MMP2, LAMC2, THBS1, COL1A1, GPNMB, PLAU, TMSB15B, PDPN, XCL2, XCL1, SNAI2	283	288	19478	3.58473	0.148524	0.00669906	0.00655495
GOTERM_BP_DIRECT	GO:0051281~positive regulation of release of sequestered calcium ion into cytosol	6	2.04082	8.97e-05	CXCL10, CXCL11, CXCL9, CEMIP, XCL1, THY1	283	32	19478	12.905	0.157227	0.00684202	0.00669484
GOTERM_BP_DIRECT	GO:0007051~spindle organization	5	1.70068	0.00014	ASPM, SPAG5, TTK, AURKB, AURKA	283	19	19478	18.1123	0.234849	0.0102948	0.0100733
GOTERM_BP_DIRECT	GO:0061844~antimicrobial humoral immune response mediated by antimicrobial peptide	10	3.40136	0.000157	CXCL6, CXCL10, CXCL11, CXCL9, CXCL8, CCL20, XCL2, XCL1, CXCL1, NTS	283	135	19478	5.09829	0.258288	0.0110656	0.0108276
GOTERM_BP_DIRECT	GO:0009612~response to mechanical stimulus	7	2.38095	0.000171	COL1A1, POSTN, STAT1, MMP2, TNC, CHI3L1, THBS1	283	57	19478	8.45242	0.277539	0.0116094	0.0113597
GOTERM_BP_DIRECT	GO:0030593~neutrophil chemotaxis	7	2.38095	0.000207	CXCL6, CXCL10, CXCL11, CXCL9, CXCL8, XCL1, CXCL1	283	59	19478	8.1659	0.325662	0.0135856	0.0132934
GOTERM_BP_DIRECT	GO:0032467~positive regulation of cytokinesis	6	2.04082	0.0003	KIF14, KIF23, CDC6, ECT2, AURKB, CDC25B	283	41	19478	10.0722	0.435859	0.0190789	0.0186685
GOTERM_BP_DIRECT	GO:0051256~mitotic spindle midzone assembly	4	1.36054	0.000455	KIF4A, BIRC5, KIF23, AURKB	283	11	19478	25.0279	0.579615	0.027948	0.0273468
GOTERM_BP_DIRECT	GO:0006935~chemotaxis	9	3.06122	0.000588	CXCL6, CXCL10, CXCL11, CXCL9, CXCL8, PLAU, CCL20, PLAUR, CXCL1	283	129	19478	4.80187	0.674071	0.0346315	0.0338866
GOTERM_BP_DIRECT	GO:0032964~collagen biosynthetic process	4	1.36054	0.0006	COL1A1, COL5A1, SERPINH1, P3H4	283	12	19478	22.9423	0.681197	0.0346315	0.0338866
GOTERM_BP_DIRECT	GO:0051983~regulation of chromosome segregation	4	1.36054	0.000771	KIF2C, MKI67, BUB1, AURKB	283	13	19478	21.1775	0.770166	0.0432017	0.0422724
GOTERM_BP_DIRECT	GO:0000278~mitotic cell cycle	9	3.06122	0.000793	WDHD1, TPX2, CENPF, KIF18B, BIRC5, NEK2, AURKB, CDC25B, AURKA	283	135	19478	4.58846	0.779677	0.0432017	0.0422724
GOTERM_BP_DIRECT	GO:0006955~immune response	19	6.46259	0.000882	CXCL6, ADAMDEC1, CXCL9, CXCL8, CCL20, IFI6, IFI44, CXCL1, THBS1, IFI44L, CXCL11, IGKV1OR2-108, IGKC, CTSK, IGLV1-44, PXDN, IGLC1, CTSC, MICB	283	537	19478	2.43521	0.81387	0.0466824	0.0456782
GOTERM_BP_DIRECT	GO:0030174~regulation of DNA-templated DNA replication initiation	4	1.36054	0.000971	MCM7, MCM4, MCM5, MCM2	283	14	19478	19.6648	0.843019	0.0500198	0.0489438
GOTERM_BP_DIRECT	GO:0007018~microtubule-based movement	7	2.38095	0.00100219	KIF18A, KIF18B, KIF4A, KIF14, KIF23, KIF2C, KIF20A	283	79	19478	6.09858	0.852088	0.0502678	0.0491865
GOTERM_BP_DIRECT	GO:0051917~regulation of fibrinolysis	3	1.02041	0.00122936	FAP, PLAU, PLAUR	283	4	19478	51.6201	0.904115	0.0600812	0.0587888
GOTERM_BP_DIRECT	GO:0001503~ossification	7	2.38095	0.00155854	COL1A1, MINPP1, COL11A1, CDH11, COL5A2, SPP1, RUNX3	283	86	19478	5.60219	0.948845	0.0733281	0.0717507
GOTERM_BP_DIRECT	GO:0030282~bone mineralization	6	2.04082	0.00162358	MINPP1, MMP13, COL1A2, LOX, PTHLH, ASPN	283	59	19478	6.99934	0.954818	0.0733281	0.0717507
GOTERM_BP_DIRECT	GO:0006281~DNA repair	13	4.42177	0.00162731	FANCI, WDHD1, POLQ, BLM, RFC4, ACTL6A, FOXM1, RAD51AP1, EXO1, CHEK1, RUVBL1, CDK1, TOPBP1	283	303	19478	2.95297	0.955139	0.0733281	0.0717507
GOTERM_BP_DIRECT	GO:0006954~inflammatory response	16	5.44218	0.00165431	CXCL6, CXCL9, CXCL8, TNFAIP6, CCL20, LY96, CXCL1, THBS1, MFHAS1, CXCL10, CXCL11, XCL2, XCL1, NOX4, CHI3L1, CHST2	283	432	19478	2.54914	0.957392	0.0733281	0.0717507
GOTERM_BP_DIRECT	GO:0008283~cell population proliferation	9	3.06122	0.00192407	MARCKSL1, MELK, MCM7, SLC20A1, ODC1, NRG1, MCM10, TGFBI, MKI67	283	155	19478	3.9964	0.974544	0.0833472	0.0815543
GOTERM_BP_DIRECT	GO:0071222~cellular response to lipopolysaccharide	10	3.40136	0.00198657	CXCL6, CXCL10, CXCL11, CXCL9, CXCL8, MMP3, SERPINE1, LY96, CXCL1, MMP9	283	192	19478	3.58473	0.977408	0.0841422	0.0823322
GOTERM_BP_DIRECT	GO:0097435~supramolecular fiber organization	4	1.36054	0.00208548	COL3A1, COL5A1, BASP1, BID	283	18	19478	15.2949	0.981297	0.0864115	0.0845527
GOTERM_BP_DIRECT	GO:0007095~mitotic G2 DNA damage checkpoint signaling	5	1.70068	0.00215521	BLM, CHEK1, CDK1, TOPBP1, DTL	283	38	19478	9.05617	0.983629	0.0874005	0.0855205
GOTERM_BP_DIRECT	GO:0001937~negative regulation of endothelial cell proliferation	5	1.70068	0.00237452	SPARC, STAT1, APOE, SULF1, THBS1	283	39	19478	8.82396	0.989232	0.0942882	0.09226
GOTERM_BP_DIRECT	GO:0001649~osteoblast differentiation	8	2.72109	0.00369966	COL1A1, VCAN, LOX, IGFBP3, SHOX2, SPP1, TNC, SNAI2	283	136	19478	4.04864	0.999145	0.143909	0.140814
GOTERM_BP_DIRECT	GO:0007566~embryo implantation	5	1.70068	0.00401974	TEAD4, STC2, MMP2, SPP1, MMP9	283	45	19478	7.64743	0.999537	0.152879	0.14959
GOTERM_BP_DIRECT	GO:0009410~response to xenobiotic stimulus	11	3.7415	0.00416227	COL1A1, CENPF, CDH3, MMP7, LOX, STAT1, MMP2, CDK1, GCLM, THBS1, LRP8	283	255	19478	2.969	0.999647	0.152879	0.14959
GOTERM_BP_DIRECT	GO:0001957~intramembranous ossification	3	1.02041	0.00418066	COL1A1, MMP2, CTSK	283	7	19478	29.4972	0.999659	0.152879	0.14959
GOTERM_BP_DIRECT	GO:0071711~basement membrane organization	4	1.36054	0.00429099	MMP11, COL3A1, COL4A1, PXDN	283	23	19478	11.9699	0.999724	0.152879	0.14959
GOTERM_BP_DIRECT	GO:0042981~regulation of apoptotic process	11	3.7415	0.00439849	CXCL10, LGALS1, MRGBP, LOX, STAT1, ACTL6A, RUVBL1, ANP32E, BIRC5, APOE, LRP8	283	257	19478	2.9459	0.999776	0.152879	0.14959
GOTERM_BP_DIRECT	GO:0008285~negative regulation of cell population proliferation	15	5.10204	0.00442715	CXCL8, IGFBP3, CXCL1, INHBA, CDC6, THBS1, DHRS2, PTHLH, SFRP4, GPNMB, FABP6, PDPN, NOX4, SOX4, CDKN3	283	433	19478	2.3843	0.999788	0.152879	0.14959
GOTERM_BP_DIRECT	GO:0001666~response to hypoxia	9	3.06122	0.00449171	POSTN, TFRC, PLAU, MMP2, SLC2A1, THBS1, SOX4, PGF, LOXL2	283	178	19478	3.48001	0.999812	0.152879	0.14959
GOTERM_BP_DIRECT	GO:0090307~mitotic spindle assembly	5	1.70068	0.00470493	CDC20, TPX2, BIRC5, NEK2, AURKB	283	47	19478	7.32201	0.999875	0.157326	0.153942
GOTERM_BP_DIRECT	GO:0071539~protein localization to centrosome	4	1.36054	0.00485203	STIL, SPAG5, SNX10, AURKA	283	24	19478	11.4711	0.999906	0.159448	0.156018
GOTERM_BP_DIRECT	GO:0006271~DNA strand elongation involved in DNA replication	3	1.02041	0.0055211	RFC4, MCM7, MCM4	283	8	19478	25.8101	0.999974	0.175387	0.171614
GOTERM_BP_DIRECT	GO:0010757~negative regulation of plasminogen activation	3	1.02041	0.0055211	PLAU, SERPINE1, THBS1	283	8	19478	25.8101	0.999974	0.175387	0.171614
GOTERM_BP_DIRECT	GO:0009954~proximal/distal pattern formation	4	1.36054	0.00610163	HOXA10, HOXD10, TP63, HOXC10	283	26	19478	10.5887	0.999991	0.188719	0.184659
GOTERM_BP_DIRECT	GO:0006974~DNA damage response	12	4.08163	0.0061388	TOP2A, RAD51AP1, POLQ, BLM, MCM7, CBX3, CHEK1, CDK1, MCM10, TOPBP1, DTL, TP63	283	313	19478	2.63873	0.999992	0.188719	0.184659
GOTERM_BP_DIRECT	GO:0007162~negative regulation of cell adhesion	5	1.70068	0.00630194	ADAMDEC1, MMP2, TNC, PLXNA1, TGFBI	283	51	19478	6.74773	0.999994	0.188936	0.184872
GOTERM_BP_DIRECT	GO:0016477~cell migration	11	3.7415	0.00634412	CDH3, COL5A1, BAMBI, MMP2, CDH11, PDPN, FSCN1, CDK1, THBS1, MET, MMP9	283	271	19478	2.79371	0.999995	0.188936	0.184872
GOTERM_BP_DIRECT	GO:0031334~positive regulation of protein-containing complex assembly	5	1.70068	0.00675085	TFRC, MMP1, MMP3, NRG1, BID	283	52	19478	6.61797	0.999998	0.195392	0.191189
GOTERM_BP_DIRECT	GO:0000082~G1/S transition of mitotic cell cycle	6	2.04082	0.00676594	CCNA2, CCNE2, CDK1, E2F3, BCAT1, CDKN3	283	82	19478	5.03611	0.999998	0.195392	0.191189
GOTERM_BP_DIRECT	GO:0060346~bone trabecula formation	3	1.02041	0.007031	FBN2, COL1A1, MMP2	283	9	19478	22.9423	0.999999	0.200016	0.195714
GOTERM_BP_DIRECT	GO:0006915~apoptotic process	19	6.46259	0.00740616	IGFBP3, IFI6, SULF1, THBS1, MMP9, AURKA, TPX2, MELK, LGALS1, CHEK1, CDK1, BIRC5, CHI3L1, PRAME, BID, BUB1, TP63, CTSC, MCM2	283	656	19478	1.99346	0.999999	0.20759	0.203125
GOTERM_BP_DIRECT	GO:0000079~regulation of cyclin-dependent protein serine/threonine kinase activity	4	1.36054	0.00752644	BLM, CCNE2, CDC6, CDKN3	283	28	19478	9.83241	0.999999	0.207904	0.203432
GOTERM_BP_DIRECT	GO:0042127~regulation of cell population proliferation	8	2.72109	0.00800806	CXCL10, CXCL11, CXCL9, MMP7, PLAU, STAT1, CHEK1, FOXM1	283	157	19478	3.5071	1	0.216647	0.211987
GOTERM_BP_DIRECT	GO:0090263~positive regulation of canonical Wnt signaling pathway	7	2.38095	0.00807027	COL1A1, ASPM, SFRP4, CDH3, BAMBI, RUVBL1, SOX4	283	120	19478	4.0149	1	0.216647	0.211987
GOTERM_BP_DIRECT	GO:0007165~signal transduction	31	10.5442	0.00840496	FBN2, CXCL6, CXCL9, OLFML2B, CXCL8, TNFAIP6, CXCL1, NTS, LRP8, ALCAM, LGALS1, GPNMB, PLAU, PDPN, GRB10, SPP1, PPFIA1, TIMP1, MYO10, CCL20, STAT1, ACTL6A, PLAUR, PGF, CXCL10, CXCL11, CTTN, XCL2, XCL1, MET, LRP12	283	1308	19478	1.63122	1	0.221185	0.216427
GOTERM_BP_DIRECT	GO:0043066~negative regulation of apoptotic process	16	5.44218	0.00847141	STIL, TFRC, KIF14, IFI6, PLAUR, HMGA2, THBS1, DHRS2, MMP9, HSPD1, AURKA, PDPN, CDK1, BIRC5, PRAME, TIMP1	283	515	19478	2.13831	1	0.221185	0.216427
GOTERM_BP_DIRECT	GO:1904668~positive regulation of ubiquitin protein ligase activity	3	1.02041	0.00870522	CDC20, UBE2C, UBE2S	283	10	19478	20.6481	1	0.224218	0.219395
GOTERM_BP_DIRECT	GO:1990138~neuron projection extension	4	1.36054	0.00913185	POSTN, ALCAM, PLXNA1, AURKA	283	30	19478	9.17691	1	0.232071	0.227079
GOTERM_BP_DIRECT	GO:0030155~regulation of cell adhesion	5	1.70068	0.00931295	CXCL8, PLAU, PLAUR, KIF14, TNC	283	57	19478	6.03744	1	0.233559	0.228535
GOTERM_BP_DIRECT	GO:0002062~chondrocyte differentiation	5	1.70068	0.00989143	COL3A1, HMGA2, TGFBI, RUNX3, SLC39A14	283	58	19478	5.93335	1	0.244845	0.239578
GOTERM_BP_DIRECT	GO:0046688~response to copper ion	3	1.02041	0.0105387	TFRC, CDK1, LOXL2	283	11	19478	18.771	1	0.251084	0.245683
GOTERM_BP_DIRECT	GO:0051988~regulation of attachment of spindle microtubules to kinetochore	3	1.02041	0.0105387	SPAG5, NEK2, ECT2	283	11	19478	18.771	1	0.251084	0.245683
GOTERM_BP_DIRECT	GO:0034501~protein localization to kinetochore	3	1.02041	0.0105387	CDK1, TTK, AURKB	283	11	19478	18.771	1	0.251084	0.245683
GOTERM_BP_DIRECT	GO:0044344~cellular response to fibroblast growth factor stimulus	4	1.36054	0.0118881	COL1A1, POSTN, CXCL8, GCLM	283	33	19478	8.34265	1	0.279738	0.27372
GOTERM_BP_DIRECT	GO:0010389~regulation of G2/M transition of mitotic cell cycle	3	1.02041	0.0125265	CENPF, KIF14, AURKA	283	12	19478	17.2067	1	0.284233	0.278118
GOTERM_BP_DIRECT	GO:0045842~positive regulation of mitotic metaphase/anaphase transition	3	1.02041	0.0125265	CDC20, UBE2C, DLGAP5	283	12	19478	17.2067	1	0.284233	0.278118
GOTERM_BP_DIRECT	GO:0043589~skin morphogenesis	3	1.02041	0.0125265	COL1A1, COL1A2, TP63	283	12	19478	17.2067	1	0.284233	0.278118
GOTERM_BP_DIRECT	GO:0016525~negative regulation of angiogenesis	7	2.38095	0.0134348	CXCL10, SPARC, COL4A2, STAT1, THBS2, SULF1, THBS1	283	134	19478	3.59543	1	0.301256	0.294776
GOTERM_BP_DIRECT	GO:0000070~mitotic sister chromatid segregation	4	1.36054	0.0139627	KIF18A, KIF18B, SPAG5, NUSAP1	283	35	19478	7.86593	1	0.305896	0.299316
GOTERM_BP_DIRECT	GO:0098656~monoatomic anion transmembrane transport	4	1.36054	0.0139627	PANX1, ABCC5, LRRC8D, SLC39A14	283	35	19478	7.86593	1	0.305896	0.299316
GOTERM_BP_DIRECT	GO:0051918~negative regulation of fibrinolysis	3	1.02041	0.0146639	PLAU, SERPINE1, THBS1	283	13	19478	15.8831	1	0.317606	0.310774
GOTERM_BP_DIRECT	GO:0001525~angiogenesis	10	3.40136	0.0161509	NELL2, CXCL8, COL4A2, HEY1, FAP, MMP2, PXDN, SERPINE1, TGFBI, THY1	283	267	19478	2.57778	1	0.345882	0.338442
GOTERM_BP_DIRECT	GO:0045893~positive regulation of DNA-templated transcription	19	6.46259	0.0163484	BLM, FZD2, STAT1, ATAD2, ACTL6A, HMGA2, INHBA, FOXM1, RUNX3, CCNA2, COL1A1, MRGBP, BAMBI, ZIC1, RUVBL1, SPP1, APOE, SOX4, TP63	283	714	19478	1.83153	1	0.346223	0.338775
GOTERM_BP_DIRECT	GO:0071560~cellular response to transforming growth factor beta stimulus	5	1.70068	0.016981	COL1A1, POSTN, COL4A2, CTSK, XCL1	283	68	19478	5.0608	1	0.355668	0.348017
GOTERM_BP_DIRECT	GO:0006508~proteolysis	17	5.78231	0.0180635	ADAMDEC1, MMP7, MMP1, MMP2, MMP3, LRP8, MMP9, MMP10, PRSS21, MMP12, MMP11, MMP13, FAP, PLAU, CTSK, ADAM12, CTSC	283	615	19478	1.90253	1	0.374228	0.366178
GOTERM_BP_DIRECT	GO:0030326~embryonic limb morphogenesis	4	1.36054	0.0199955	HOXA10, FBN2, HOXD10, HOXC10	283	40	19478	6.88269	1	0.4098	0.400985
GOTERM_BP_DIRECT	GO:0071356~cellular response to tumor necrosis factor	6	2.04082	0.0204663	COL1A1, POSTN, CXCL8, CTSK, CHI3L1, THBS1	283	108	19478	3.82371	1	0.410619	0.401786
GOTERM_BP_DIRECT	GO:0030334~regulation of cell migration	6	2.04082	0.0204663	TMSB15B, MMP3, KIF14, TNC, PLXNA1, THY1	283	108	19478	3.82371	1	0.410619	0.401786
GOTERM_BP_DIRECT	GO:0043588~skin development	4	1.36054	0.0213484	COL1A1, COL3A1, COL5A1, COL5A2	283	41	19478	6.71482	1	0.423855	0.414738
GOTERM_BP_DIRECT	GO:0007019~microtubule depolymerization	3	1.02041	0.0219264	KIF18A, KIF18B, KIF2C	283	16	19478	12.905	1	0.430842	0.421574
GOTERM_BP_DIRECT	GO:2000648~positive regulation of stem cell proliferation	4	1.36054	0.0227503	EPCAM, SHOX2, HMGA2, TP63	283	42	19478	6.55494	1	0.442471	0.432953
GOTERM_BP_DIRECT	GO:0009615~response to virus	6	2.04082	0.0235251	RSAD2, ODC1, IFI44, XCL1, HMGA2, ISG15	283	112	19478	3.68715	1	0.45223	0.442502
GOTERM_BP_DIRECT	GO:1901796~regulation of signal transduction by p53 class mediator	4	1.36054	0.0242012	CHEK1, MLF1, AURKB, AURKA	283	43	19478	6.4025	1	0.45223	0.442502
GOTERM_BP_DIRECT	GO:0071479~cellular response to ionizing radiation	4	1.36054	0.0242012	RAD51AP1, BLM, SNAI2, ECT2	283	43	19478	6.4025	1	0.45223	0.442502
GOTERM_BP_DIRECT	GO:1905168~positive regulation of double-strand break repair via homologous recombination	4	1.36054	0.0242012	RAD51AP1, MRGBP, ACTL6A, RUVBL1	283	43	19478	6.4025	1	0.45223	0.442502
GOTERM_BP_DIRECT	GO:0008637~apoptotic mitochondrial changes	3	1.02041	0.0246157	GCLM, BID, HSPD1	283	17	19478	12.1459	1	0.455509	0.445711
GOTERM_BP_DIRECT	GO:0006275~regulation of DNA replication	4	1.36054	0.025701	CCNA2, DSCC1, ACTL6A, RUVBL1	283	44	19478	6.25699	1	0.47102	0.460888
GOTERM_BP_DIRECT	GO:0006261~DNA-templated DNA replication	4	1.36054	0.0272497	WDHD1, POLQ, GINS2, RFC4	283	45	19478	6.11794	1	0.488647	0.478136
GOTERM_BP_DIRECT	GO:0032526~response to retinoic acid	4	1.36054	0.0272497	TFRC, MMP2, RBP1, MICB	283	45	19478	6.11794	1	0.488647	0.478136
GOTERM_BP_DIRECT	GO:0002063~chondrocyte development	3	1.02041	0.0274319	COL11A1, SHOX2, SULF1	283	18	19478	11.4711	1	0.488647	0.478136
GOTERM_BP_DIRECT	GO:0140273~repair of mitotic kinetochore microtubule attachment defect	2	0.680272	0.0287469	TTK, AURKB	283	2	19478	68.8269	1	0.495338	0.484683
GOTERM_BP_DIRECT	GO:0099188~postsynaptic cytoskeleton organization	2	0.680272	0.0287469	ENAH, KIF2C	283	2	19478	68.8269	1	0.495338	0.484683
GOTERM_BP_DIRECT	GO:1903225~negative regulation of endodermal cell differentiation	2	0.680272	0.0287469	COL5A1, COL5A2	283	2	19478	68.8269	1	0.495338	0.484683
GOTERM_BP_DIRECT	GO:0045663~positive regulation of myoblast differentiation	4	1.36054	0.0288471	CXCL9, IGFBP3, ACTL6A, SOX4	283	46	19478	5.98494	1	0.495338	0.484683
GOTERM_BP_DIRECT	GO:0045766~positive regulation of angiogenesis	7	2.38095	0.0299893	CXCL8, ADAM12, SERPINE1, HMGA2, CHI3L1, MIR1908, THBS1	283	161	19478	2.99247	1	0.496752	0.486066
GOTERM_BP_DIRECT	GO:0006952~defense response	5	1.70068	0.030032	CXCL6, CXCL9, STAT1, NOX4, INHBA	283	81	19478	4.24857	1	0.496752	0.486066
GOTERM_BP_DIRECT	GO:0071333~cellular response to glucose stimulus	5	1.70068	0.030032	COL1A1, NOX4, GCLM, SLC39A14, SOX4	283	81	19478	4.24857	1	0.496752	0.486066
GOTERM_BP_DIRECT	GO:0032147~activation of protein kinase activity	3	1.02041	0.030371	TPX2, KIF14, ECT2	283	19	19478	10.8674	1	0.496752	0.486066
GOTERM_BP_DIRECT	GO:0033280~response to vitamin D	3	1.02041	0.030371	CXCL10, STC2, SPP1	283	19	19478	10.8674	1	0.496752	0.486066
GOTERM_BP_DIRECT	GO:0045995~regulation of embryonic development	4	1.36054	0.0304931	YEATS2, ACTL6A, RUVBL1, CDK1	283	47	19478	5.8576	1	0.496752	0.486066
GOTERM_BP_DIRECT	GO:0090200~positive regulation of release of cytochrome c from mitochondria	3	1.02041	0.0366009	PLAUR, BID, MMP9	283	21	19478	9.83241	1	0.58623	0.573619
GOTERM_BP_DIRECT	GO:0048545~response to steroid hormone	3	1.02041	0.0366009	COL1A1, LOX, SPP1	283	21	19478	9.83241	1	0.58623	0.573619
GOTERM_BP_DIRECT	GO:0014823~response to activity	4	1.36054	0.0375601	COL4A2, MMP2, CDK1, GCLM	283	51	19478	5.39818	1	0.59236	0.579618
GOTERM_BP_DIRECT	GO:0060326~cell chemotaxis	5	1.70068	0.0376052	LOX, CCL20, XCL2, XCL1, CXCL1	283	87	19478	3.95557	1	0.59236	0.579618
GOTERM_BP_DIRECT	GO:0050918~positive chemotaxis	4	1.36054	0.0394464	CXCL10, GPNMB, MET, PGF	283	52	19478	5.29437	1	0.616269	0.603012
GOTERM_BP_DIRECT	GO:0031145~anaphase-promoting complex-dependent catabolic process	3	1.02041	0.0398839	CDC20, UBE2C, UBE2S	283	22	19478	9.38548	1	0.618038	0.604743
GOTERM_BP_DIRECT	GO:0051603~proteolysis involved in protein catabolic process	4	1.36054	0.0413799	FAP, UBE2S, CTSK, CTSC	283	53	19478	5.19448	1	0.629615	0.616072
GOTERM_BP_DIRECT	GO:0062033~positive regulation of mitotic sister chromatid segregation	2	0.680272	0.04281	CDK1, AURKB	283	3	19478	45.8846	1	0.629615	0.616072
GOTERM_BP_DIRECT	GO:0038195~urokinase plasminogen activator signaling pathway	2	0.680272	0.04281	PLAU, PLAUR	283	3	19478	45.8846	1	0.629615	0.616072
GOTERM_BP_DIRECT	GO:0018057~peptidyl-lysine oxidation	2	0.680272	0.04281	LOX, LOXL2	283	3	19478	45.8846	1	0.629615	0.616072
GOTERM_BP_DIRECT	GO:0034447~very-low-density lipoprotein particle clearance	2	0.680272	0.04281	APOC1, APOE	283	3	19478	45.8846	1	0.629615	0.616072
GOTERM_BP_DIRECT	GO:0010755~regulation of plasminogen activation	2	0.680272	0.04281	PLAU, PLAUR	283	3	19478	45.8846	1	0.629615	0.616072
GOTERM_BP_DIRECT	GO:0051260~protein homooligomerization	6	2.04082	0.0431584	POLQ, BLM, BASP1, KCNS3, PXDN, ECT2	283	132	19478	3.12849	1	0.629615	0.616072
GOTERM_BP_DIRECT	GO:0090026~positive regulation of monocyte chemotaxis	3	1.02041	0.0432737	CXCL10, SERPINE1, PLA2G7	283	23	19478	8.97742	1	0.629615	0.616072
GOTERM_BP_DIRECT	GO:0097191~extrinsic apoptotic signaling pathway	4	1.36054	0.0453876	CTTN, KRT8, INHBA, BID	283	55	19478	5.00559	1	0.655369	0.641272
GOTERM_BP_DIRECT	GO:0010718~positive regulation of epithelial to mesenchymal transition	4	1.36054	0.047461	COL1A1, BAMBI, PDPN, LOXL2	283	56	19478	4.9162	1	0.680156	0.665525
GOTERM_BP_DIRECT	GO:0009952~anterior/posterior pattern specification	5	1.70068	0.0492573	HOXA10, HEY1, HOXB7, HOXD10, HOXC10	283	95	19478	3.62247	1	0.69544	0.68048
GOTERM_BP_DIRECT	GO:0006310~DNA recombination	5	1.70068	0.0492573	BLM, EXO1, ACTL6A, RUVBL1, HMGB3	283	95	19478	3.62247	1	0.69544	0.68048
GOTERM_BP_DIRECT	GO:0038063~collagen-activated tyrosine kinase receptor signaling pathway	4	1.36054	0.0517452	COL1A1, COL4A2, COL4A1, MET	283	58	19478	4.74668	1	0.725194	0.709594
GOTERM_BP_DIRECT	GO:0061952~midbody abscission	3	1.02041	0.0540469	KIF20A, AURKB, CEP55	283	26	19478	7.94156	1	0.751923	0.735748
GOTERM_BP_DIRECT	GO:0032642~regulation of chemokine production	2	0.680272	0.0566702	CXCL6, SNAI2	283	4	19478	34.4134	1	0.766053	0.749574
GOTERM_BP_DIRECT	GO:0048592~eye morphogenesis	2	0.680272	0.0566702	COL5A1, COL5A2	283	4	19478	34.4134	1	0.766053	0.749574
GOTERM_BP_DIRECT	GO:1901970~positive regulation of mitotic sister chromatid separation	2	0.680272	0.0566702	BIRC5, AURKB	283	4	19478	34.4134	1	0.766053	0.749574
GOTERM_BP_DIRECT	GO:0035989~tendon development	2	0.680272	0.0566702	COL5A1, COL11A1	283	4	19478	34.4134	1	0.766053	0.749574
GOTERM_BP_DIRECT	GO:0032727~positive regulation of interferon-alpha production	3	1.02041	0.0578273	MMP12, STAT1, HSPD1	283	27	19478	7.64743	1	0.776189	0.759493
GOTERM_BP_DIRECT	GO:0000723~telomere maintenance	4	1.36054	0.0585087	BLM, CCNE2, ACTL6A, RUVBL1	283	61	19478	4.51324	1	0.779843	0.763068
GOTERM_BP_DIRECT	GO:0010971~positive regulation of G2/M transition of mitotic cell cycle	3	1.02041	0.0616966	CDK1, DTL, CDC25B	283	28	19478	7.37431	1	0.807832	0.790454
GOTERM_BP_DIRECT	GO:2000779~regulation of double-strand break repair	3	1.02041	0.0616966	MRGBP, ACTL6A, RUVBL1	283	28	19478	7.37431	1	0.807832	0.790454
GOTERM_BP_DIRECT	GO:0051726~regulation of cell cycle	8	2.72109	0.0618801	MRGBP, YEATS2, FAP, ACTL6A, RUVBL1, FOXM1, DTL, CDKN3	283	241	19478	2.28471	1	0.807832	0.790454
GOTERM_BP_DIRECT	GO:0021510~spinal cord development	3	1.02041	0.0656515	ACTL6A, ZIC1, SOX4	283	29	19478	7.12002	1	0.834211	0.816267
GOTERM_BP_DIRECT	GO:0048041~focal adhesion assembly	3	1.02041	0.0656515	CTTN, CDH11, THY1	283	29	19478	7.12002	1	0.834211	0.816267
GOTERM_BP_DIRECT	GO:0045453~bone resorption	3	1.02041	0.0656515	CTSK, NOX4, SNX10	283	29	19478	7.12002	1	0.834211	0.816267
GOTERM_BP_DIRECT	GO:0050905~neuromuscular process	3	1.02041	0.0656515	UCHL1, HOXD10, HOXC10	283	29	19478	7.12002	1	0.834211	0.816267
GOTERM_BP_DIRECT	GO:0007346~regulation of mitotic cell cycle	4	1.36054	0.0681371	CDC20, BIRC5, DLGAP5, CKS1B	283	65	19478	4.2355	1	0.85382	0.835454
GOTERM_BP_DIRECT	GO:0006986~response to unfolded protein	4	1.36054	0.0681371	HSPH1, SERPINH1, THBS1, HSPD1	283	65	19478	4.2355	1	0.85382	0.835454
GOTERM_BP_DIRECT	GO:0033344~cholesterol efflux	3	1.02041	0.0696886	SOAT1, APOC1, APOE	283	30	19478	6.88269	1	0.85382	0.835454
GOTERM_BP_DIRECT	GO:0045578~negative regulation of B cell differentiation	2	0.680272	0.0703304	HMGB3, INHBA	283	5	19478	27.5307	1	0.85382	0.835454
GOTERM_BP_DIRECT	GO:0034382~chylomicron remnant clearance	2	0.680272	0.0703304	APOC1, APOE	283	5	19478	27.5307	1	0.85382	0.835454
GOTERM_BP_DIRECT	GO:1902975~mitotic DNA replication initiation	2	0.680272	0.0703304	MCM4, MCM2	283	5	19478	27.5307	1	0.85382	0.835454
GOTERM_BP_DIRECT	GO:0046602~regulation of mitotic centrosome separation	2	0.680272	0.0703304	CHEK1, NEK2	283	5	19478	27.5307	1	0.85382	0.835454
GOTERM_BP_DIRECT	GO:0010595~positive regulation of endothelial cell migration	4	1.36054	0.0732042	NELL2, SPARC, MIR1908, THBS1	283	67	19478	4.10907	1	0.883083	0.864087
GOTERM_BP_DIRECT	GO:0008015~blood circulation	3	1.02041	0.0738048	CXCL10, STAT1, XCL2	283	31	19478	6.66066	1	0.884729	0.865698
GOTERM_BP_DIRECT	GO:0090102~cochlea development	3	1.02041	0.077997	CCNA2, CALB1, MCM2	283	32	19478	6.45252	1	0.923368	0.903505
GOTERM_BP_DIRECT	GO:0071897~DNA biosynthetic process	3	1.02041	0.077997	CENPF, LOX, TK1	283	32	19478	6.45252	1	0.923368	0.903505
GOTERM_BP_DIRECT	GO:0007229~integrin-mediated signaling pathway	5	1.70068	0.0798307	COL3A1, ADAMDEC1, ADAM12, ISG15, THY1	283	112	19478	3.07263	1	0.939243	0.919039
GOTERM_BP_DIRECT	GO:0070374~positive regulation of ERK1 and ERK2 cascade	7	2.38095	0.0810668	MFHAS1, GPNMB, NOX4, CHI3L1, NRG1, INHBA, APOE	283	207	19478	2.32748	1	0.947934	0.927543
GOTERM_BP_DIRECT	GO:0031536~positive regulation of exit from mitosis	2	0.680272	0.0837935	UBE2C, BIRC5	283	6	19478	22.9423	1	0.950657	0.930208
GOTERM_BP_DIRECT	GO:0032914~positive regulation of transforming growth factor beta1 production	2	0.680272	0.0837935	LUM, THBS1	283	6	19478	22.9423	1	0.950657	0.930208
GOTERM_BP_DIRECT	GO:0014910~regulation of smooth muscle cell migration	2	0.680272	0.0837935	PLAU, PLXNA1	283	6	19478	22.9423	1	0.950657	0.930208
GOTERM_BP_DIRECT	GO:1903490~positive regulation of mitotic cytokinesis	2	0.680272	0.0837935	BIRC5, AURKB	283	6	19478	22.9423	1	0.950657	0.930208
GOTERM_BP_DIRECT	GO:0030213~hyaluronan biosynthetic process	2	0.680272	0.0837935	CEMIP, ABCC5	283	6	19478	22.9423	1	0.950657	0.930208
GOTERM_BP_DIRECT	GO:0030071~regulation of mitotic metaphase/anaphase transition	3	1.02041	0.0865971	UBE2C, ACTL6A, CDC6	283	34	19478	6.07296	1	0.976651	0.955642
GOTERM_BP_DIRECT	GO:0031069~hair follicle morphogenesis	3	1.02041	0.0909992	KRT17, FST, TP63	283	35	19478	5.89944	1	1	0.979003
GOTERM_BP_DIRECT	GO:0002040~sprouting angiogenesis	3	1.02041	0.0909992	THBS1, PGF, LOXL2	283	35	19478	5.89944	1	1	0.979003
GOTERM_BP_DIRECT	GO:0045931~positive regulation of mitotic cell cycle	3	1.02041	0.0909992	BIRC5, CDC25B, AURKA	283	35	19478	5.89944	1	1	0.979003
GOTERM_BP_DIRECT	GO:0045648~positive regulation of erythrocyte differentiation	3	1.02041	0.0909992	STAT1, ISG15, INHBA	283	35	19478	5.89944	1	1	0.979003
GOTERM_BP_DIRECT	GO:0016202~regulation of striated muscle tissue development	2	0.680272	0.0970623	CENPF, LOX	283	7	19478	19.6648	1	1	0.979003
GOTERM_BP_DIRECT	GO:0014012~peripheral nervous system axon regeneration	2	0.680272	0.0970623	MMP2, TNC	283	7	19478	19.6648	1	1	0.979003
GOTERM_BP_DIRECT	GO:0010994~free ubiquitin chain polymerization	2	0.680272	0.0970623	UBE2C, UBE2S	283	7	19478	19.6648	1	1	0.979003
GOTERM_BP_DIRECT	GO:0051798~positive regulation of hair follicle development	2	0.680272	0.0970623	KRT17, FST	283	7	19478	19.6648	1	1	0.979003
GOTERM_BP_DIRECT	GO:0021828~gonadotrophin-releasing hormone neuronal migration to the hypothalamus	2	0.680272	0.0970623	NELL2, PLXNA1	283	7	19478	19.6648	1	1	0.979003
GOTERM_BP_DIRECT	GO:0032868~response to insulin	4	1.36054	0.0979582	COL1A1, CTSK, SLC2A1, GRB10	283	76	19478	3.62247	1	1	0.979003
GOTERM_BP_DIRECT	GO:0030163~protein catabolic process	4	1.36054	0.0979582	UCHL1, MMP2, MMP3, LPCAT1	283	76	19478	3.62247	1	1	0.979003
GOTERM_BP_DIRECT	GO:2001240~negative regulation of extrinsic apoptotic signaling pathway in absence of ligand	3	1.02041	0.0999932	IFI6, SNAI2, NRG1	283	37	19478	5.58056	1	1	0.979003
GOTERM_BP_DIRECT	GO:2001235~positive regulation of apoptotic signaling pathway	3	1.02041	0.0999932	CTSK, TP63, CTSC	283	37	19478	5.58056	1	1	0.979003

## Sheet: ESCC_Up_GO CC
Category	Term	Count	%	PValue	Genes	List Total	Pop Hits	Pop Total	Fold Enrichment	Bonferroni	Benjamini	FDR
GOTERM_CC_DIRECT	GO:0062023~collagen-containing extracellular matrix	37	12.585	1.24e-19	FBN2, ADAMDEC1, SPARC, COL11A1, SERPINE1, TNC, LAMC2, THBS2, THBS1, LOXL2, LGALS1, SERPINH1, COL10A1, APOE, CTSC, POSTN, LAMB3, LUM, MMP2, BGN, SULF1, MMP9, ASPN, COL1A1, COL3A1, VCAN, COL1A2, COL4A2, COL5A1, LOX, COL4A1, COL7A1, COL5A2, MFAP2, PXDN, COL6A3, TGFBI	289	387	20795	6.87942	4.84e-17	2.07e-17	1.92e-17
GOTERM_CC_DIRECT	GO:0005576~extracellular region	89	30.2721	1.54e-19	CXCL6, ADAMDEC1, CXCL9, SPARC, OLFML2B, CXCL8, TNFAIP6, TFRC, SERPINE1, TNC, LAMC2, CXCL1, IFI30, LOXL2, PRSS21, IGKV1OR2-108, LGALS1, PLAU, CTSK, COL10A1, IGLC1, TIMP1, CTSC, POSTN, MMP7, MMP1, IGFBP3, MMP2, FST, MMP3, PLAUR, BGN, NRG1, MMP9, ASPN, MMP10, PGF, MMP12, SFRP4, MINPP1, MMP11, VCAN, MMP13, COL4A2, LOX, COL4A1, PXDN, ADAM12, CDH11, XCL2, COL6A3, CHI3L1, XCL1, MET, LY6E, FBN2, CEMIP, C…	289	2313	20795	2.7687	6.01e-17	2.07e-17	1.92e-17
GOTERM_CC_DIRECT	GO:0005615~extracellular space	79	26.8707	1.59e-19	CXCL6, CXCL9, SPARC, OLFML2B, CXCL8, TNFAIP6, TFRC, SERPINE1, TNC, LAMC2, CXCL1, LOXL2, PRSS21, LGALS1, PLAU, CTSK, CHEK1, COL10A1, IGLC1, TIMP1, CTSC, POSTN, MMP7, MMP1, IGFBP3, MMP2, FST, MMP3, BGN, NRG1, MMP9, ASPN, MMP10, PGF, PDIA4, MMP12, SFRP4, MINPP1, MMP11, VCAN, MMP13, COL4A2, LOX, COL4A1, MTHFD2, PXDN, XCL2, COL6A3, CHI3L1, XCL1, FBN2, COL11A1, THBS1, LRP8, PTHLH, HSPD1, CST4, CST1, IG…	289	1867	20795	3.0447	6.21e-17	2.07e-17	1.92e-17
GOTERM_CC_DIRECT	GO:0031012~extracellular matrix	25	8.5034	8.31e-15	FBN2, OLFML2B, THBS1, APOE, TIMP1, POSTN, MMP7, MMP1, LUM, MMP2, MMP3, BGN, MMP9, MMP10, ASPN, MMP12, MMP11, VCAN, MMP13, LOX, COL5A2, PXDN, COL6A3, CHI3L1, TGFBI	289	223	20795	8.06671	3.26e-12	8.12e-13	7.54e-13
GOTERM_CC_DIRECT	GO:0005788~endoplasmic reticulum lumen	27	9.18367	4.21e-13	COL11A1, TNC, THBS1, LGALS1, STC2, SERPINH1, SPP1, COL10A1, APOE, TIMP1, CTSC, IGFBP3, TMEM132A, PLAUR, PDIA4, COL1A1, MINPP1, COL3A1, VCAN, COL1A2, COL4A2, COL5A1, COL4A1, COL7A1, COL5A2, CALU, COL6A3	289	318	20795	6.10939	1.65e-10	3.29e-11	3.06e-11
GOTERM_CC_DIRECT	GO:0005581~collagen trimer	15	5.10204	1.39e-10	MMP1, COL11A1, COL1A1, COL3A1, COL1A2, COL4A2, COL5A1, LOX, COL4A1, COL7A1, COL5A2, SERPINH1, COL6A3, COL10A1, TIMP1	289	102	20795	10.5816	5.44e-08	9.07e-09	8.42e-09
GOTERM_CC_DIRECT	GO:0005819~spindle	16	5.44218	5.26e-09	CBX3, TTK, KIF23, SHCBP1, AURKB, AURKA, CDC20, ASPM, TPX2, CENPF, KIF18A, KIF18B, NUSAP1, BIRC5, KIF2C, KIF20A	289	157	20795	7.333	2.06e-06	2.94e-07	2.73e-07
GOTERM_CC_DIRECT	GO:0005654~nucleoplasm	99	33.6735	7.35e-09	DSCC1, MKI67, LOXL2, HOXA10, CDC20, CHEK1, RUVBL1, NEK2, GTSE1, SOX4, TP63, WDHD1, KRT8, RUNX3, CDC25B, DDX39A, CCNE2, RBP1, ADAM12, KIF20A, HOXB7, RAI14, BLM, RNASEH2A, RAD51AP1, ORC6, HSPH1, SOCS1, PLXNA1, SMYD3, MAGEA11, ECT2, FANCI, STIL, UBE2C, CBX3, HMGA2, ISG15, CDC6, TPX2, MRGBP, KIF18B, YEATS2, UBE2S, KIF4A, CDK1, SNAI2, APOBEC3B, TOP2A, SLC35F6, MCM7, MCM10, FOXM1, HOXC10, CKS1B, UCHL1,…	289	4107	20795	1.73449	2.87e-06	3.59e-07	3.34e-07
GOTERM_CC_DIRECT	GO:0030496~midbody	16	5.44218	9.73e-08	SPAG5, KIF14, SLC2A1, KIF23, SHCBP1, AURKB, AURKA, ASPM, CENPF, KIF4A, CDK1, BIRC5, NEK2, KIF20A, ECT2, CEP55	289	195	20795	5.904	3.8e-05	4.02e-06	3.74e-06
GOTERM_CC_DIRECT	GO:0005604~basement membrane	12	4.08163	1.03e-07	SPARC, COL4A2, COL5A1, COL4A1, COL7A1, PXDN, TNC, LAMC2, TIMP1, TGFBI, THBS2, LOXL2	289	97	20795	8.90165	4.02e-05	4.02e-06	3.74e-06
GOTERM_CC_DIRECT	GO:0071162~CMG complex	6	2.04082	2.12e-07	GINS1, GINS2, MCM7, MCM4, MCM5, MCM2	289	11	20795	39.2482	8.3e-05	7.55e-06	7.01e-06
GOTERM_CC_DIRECT	GO:0000776~kinetochore	13	4.42177	2.16e-06	SPAG5, ACTL6A, TTK, AURKB, AURKA, CDC20, CENPF, KIF18A, BIRC5, NEK2, KIF2C, BUB1, SPC25	289	158	20795	5.92035	0.000846	7.05e-05	6.55e-05
GOTERM_CC_DIRECT	GO:0005694~chromosome	16	5.44218	9.56e-06	BLM, RFC4, MCM7, HMGB3, MKI67, AURKB, LOXL2, RAD51AP1, KIF4A, NUSAP1, MCM4, MCM5, TOPBP1, TRIP13, DTL, MCM2	289	281	20795	4.09708	0.00373057	0.000288	0.000267
GOTERM_CC_DIRECT	GO:0000775~chromosome, centromeric region	8	2.72109	4.28e-05	TOP2A, CENPF, CBX3, DSCC1, CENPM, BIRC5, KIF2C, CENPN	289	68	20795	8.4653	0.0165929	0.00119513	0.00110954
GOTERM_CC_DIRECT	GO:0072686~mitotic spindle	11	3.7415	6.95e-05	TPX2, SPAG5, YEATS2, NUSAP1, CDK1, KIF23, KIF20A, CDC6, ECT2, DLGAP5, AURKA	289	157	20795	5.04143	0.0267957	0.00181069	0.00168103
GOTERM_CC_DIRECT	GO:0042555~MCM complex	4	1.36054	0.000399	MCM7, MCM4, MCM5, MCM2	289	11	20795	26.1655	0.144634	0.00976219	0.00906311
GOTERM_CC_DIRECT	GO:0000228~nuclear chromosome	5	1.70068	0.000568	TOP2A, GINS2, BLM, HMGA2, BIRC5	289	28	20795	12.8491	0.199079	0.0130547	0.0121198
GOTERM_CC_DIRECT	GO:0005871~kinesin complex	6	2.04082	0.000626	KIF18A, KIF18B, KIF14, KIF23, KIF2C, KIF20A	289	50	20795	8.6346	0.217279	0.0134029	0.0124431
GOTERM_CC_DIRECT	GO:0051233~spindle midzone	5	1.70068	0.000651	KIF14, BIRC5, CDC6, AURKB, AURKA	289	29	20795	12.406	0.22488	0.0134029	0.0124431
GOTERM_CC_DIRECT	GO:0005634~nucleus	113	38.4354	0.000755	MKI67, LOXL2, HOXA10, BASP1, CHEK1, RUVBL1, NUSAP1, MAGEA1, NEK2, MAGEA6, SOX4, TP63, WDHD1, MLIP, IGFBP3, FST, KRT8, RUNX3, CDC25B, SFRP4, DDX39A, CCNE2, RBP1, KIF20A, HOXB7, RAI14, BLM, MAGEA12, SHOX2, RAD51AP1, ORC6, HSPH1, HOXA10-HOXA9, APOE, SMYD3, MAGEA11, ECT2, UBE2C, CBX3, HMGA2, ISG15, CDC6, PARP12, TPX2, KIF18A, KIF18B, YEATS2, UBE2S, ANP32E, CDK1, NOX4, SNAI2, APOBEC3B, TOP2A, MCM7, AR…	289	6244	20795	1.3022	0.255814	0.0147677	0.0137101
GOTERM_CC_DIRECT	GO:0070062~extracellular exosome	50	17.0068	0.000843	SLC35F6, TFRC, ARPC1B, SERPINE1, SLC2A1, CALB1, ALCAM, LGALS1, BASP1, PLAU, RUVBL1, IGLC1, TIMP1, CTSC, MMP7, KRT8, BGN, MMP9, ANO1, MINPP1, COL4A2, PXDN, CDH11, FSCN1, COL6A3, CHI3L1, PFN2, THY1, THBS1, HSPD1, CST4, HSPH1, IGKC, EPCAM, SPP1, PLXNA1, APOE, MEST, ATP6V1C1, MARCKSL1, SLC16A1, LUM, AKR1C1, TMEM132A, ATAD2, MYO5A, MYO1B, COL1A2, CDK1, TGFBI	289	2242	20795	1.60471	0.281003	0.0151873	0.0140997
GOTERM_CC_DIRECT	GO:1990023~mitotic spindle midzone	4	1.36054	0.000855	KIF18A, KIF18B, CTTN, AURKB	289	14	20795	20.5586	0.284134	0.0151873	0.0140997
GOTERM_CC_DIRECT	GO:0000922~spindle pole	9	3.06122	0.000911	CDC20, TPX2, CENPF, NEK2, TOPBP1, CDC6, AURKB, CDC25B, AURKA	289	144	20795	4.49719	0.299722	0.0154833	0.0143745
GOTERM_CC_DIRECT	GO:0005813~centrosome	21	7.14286	0.00121127	STIL, SLC16A1, KIF23, SNX10, AURKB, CDC25B, AURKA, CDC20, ASPM, CENPF, KIF18A, CHEK1, RUVBL1, CDK1, NEK2, KIF2C, TOPBP1, ECT2, DTL, CTSC, CEP55	289	674	20795	2.24192	0.377426	0.0197336	0.0183204
GOTERM_CC_DIRECT	GO:0005876~spindle microtubule	5	1.70068	0.00202364	KIF4A, CDK1, BIRC5, AURKB, AURKA	289	39	20795	9.225	0.547082	0.0316497	0.0293833
GOTERM_CC_DIRECT	GO:0016363~nuclear matrix	8	2.72109	0.00235541	BLM, CENPF, SPARC, BASP1, KIF4A, ACTL6A, RUVBL1, KRT8	289	131	20795	4.3942	0.602297	0.0354217	0.0328851
GOTERM_CC_DIRECT	GO:0032133~chromosome passenger complex	3	1.02041	0.00276371	BIRC5, AURKB, AURKA	289	6	20795	35.9775	0.661119	0.0397106	0.0368669
GOTERM_CC_DIRECT	GO:0000781~chromosome, telomeric region	9	3.06122	0.00300066	RAD51AP1, BLM, MCM7, CBX3, CHEK1, CDK1, MCM4, MCM5, MCM2	289	174	20795	3.72181	0.691188	0.0397106	0.0368669
GOTERM_CC_DIRECT	GO:0005938~cell cortex	9	3.06122	0.00300066	STIL, MELK, CTTN, MYO10, FSCN1, PPFIA1, LAMC2, ECT2, RAI14	289	174	20795	3.72181	0.691188	0.0397106	0.0368669
GOTERM_CC_DIRECT	GO:0005737~cytoplasm	106	36.0544	0.00304685	SPARC, IFI44L, HOXA10, LGALS1, CDH3, BASP1, CHEK1, NUSAP1, MAGEA1, PPFIA1, GRB10, NEK2, HOMER3, SOX4, TP63, WDHD1, FST, KRT8, RUNX3, CDC25B, SFRP4, MELK, DDX39A, CCNE2, FSCN1, KIF20A, PFN2, CEMIP, BLM, HSPH1, SOCS1, APOE, ECT2, FANCI, STIL, FZD2, MYO5A, IFI44, ISG15, CDC6, COL1A1, MFHAS1, TPX2, KIF18A, KIF18B, BAMBI, KIF4A, ANP32E, CDK1, SNAI2, APOBEC3B, TOP2A, ARPC1B, KIF14, HMGB3, PRSS21, UCHL1…	289	6004	20795	1.27036	0.696732	0.0397106	0.0368669
GOTERM_CC_DIRECT	GO:0000785~chromatin	28	9.52381	0.00435488	MCM7, DSCC1, SHOX2, FOXM1, HOXD11, HOXD10, HOXC10, LOXL2, HOXA10, RAD51AP1, HEY1, BASP1, CHEK1, E2F3, PRAME, SOX4, TP63, TEAD4, FANCI, CBX3, STAT1, ACTL6A, HMGA2, RUNX3, CENPF, SNAI2, HOXB7, MCM2	289	1133	20795	1.77824	0.818496	0.0549277	0.0509942
GOTERM_CC_DIRECT	GO:0009986~cell surface	19	6.46259	0.00519049	SPARC, TFRC, PLAUR, BGN, THY1, SULF1, THBS1, LRP8, HSPD1, PDIA4, SFRP4, FAP, APMAP, EPCAM, PLAU, LAMP3, PXDN, MET, MICB	289	662	20795	2.06517	0.869289	0.0634212	0.0588796
GOTERM_CC_DIRECT	GO:0005874~microtubule	12	4.08163	0.0084432	TPX2, KIF18A, HSPH1, KIF4A, NUSAP1, KIF14, BIRC5, KIF23, KIF2C, NEK2, KIF20A, AURKA	289	342	20795	2.52474	0.963677	0.100039	0.0928751
GOTERM_CC_DIRECT	GO:0035267~NuA4 histone acetyltransferase complex	4	1.36054	0.0105531	MRGBP, YEATS2, ACTL6A, RUVBL1	289	33	20795	8.72182	0.984207	0.121361	0.11267
GOTERM_CC_DIRECT	GO:0001726~ruffle	6	2.04082	0.012239	KIF18A, CTTN, MYO10, PDPN, FSCN1, MYO5A	289	99	20795	4.36091	0.991893	0.136727	0.126936
GOTERM_CC_DIRECT	GO:0005905~clathrin-coated pit	5	1.70068	0.0125949	CEMIP, CTTN, TFRC, LRP12, HSPD1	289	65	20795	5.535	0.992958	0.136795	0.126999
GOTERM_CC_DIRECT	GO:0042470~melanosome	6	2.04082	0.013788	TFRC, SLC2A1, CALU, MYO5A, APOE, PDIA4	289	102	20795	4.23265	0.995611	0.145706	0.135272
GOTERM_CC_DIRECT	GO:0042383~sarcolemma	6	2.04082	0.0160514	POPDC3, MLIP, KRT8, SLC2A1, BGN, COL6A3	289	106	20795	4.07293	0.998213	0.165161	0.153333
GOTERM_CC_DIRECT	GO:0098978~glutamatergic synapse	16	5.44218	0.0175234	TFRC, TNC, NRG1, NETO2, THY1, LRP8, AURKA, NELL2, CALB1, CDH11, ANP32E, PLXNA1, HOMER3, KIF2C, APOE, PFN2	289	588	20795	1.95796	0.999005	0.172589	0.16023
GOTERM_CC_DIRECT	GO:0097431~mitotic spindle pole	4	1.36054	0.0178057	ASPM, SPAG5, AURKB, AURKA	289	40	20795	7.1955	0.99911	0.172589	0.16023
GOTERM_CC_DIRECT	GO:0005925~focal adhesion	13	4.42177	0.0180976	FZD2, ARPC1B, TNC, PLAUR, KIF23, THY1, ENAH, ALCAM, CTTN, FAP, PLAU, PPFIA1, NOX4	289	433	20795	2.16031	0.999208	0.172589	0.16023
GOTERM_CC_DIRECT	GO:0000794~condensed nuclear chromosome	4	1.36054	0.0190189	CHEK1, P3H4, NEK2, TOPBP1	289	41	20795	7.02	0.999451	0.177057	0.164378
GOTERM_CC_DIRECT	GO:0031091~platelet alpha granule	3	1.02041	0.0226664	SPARC, THBS2, THBS1	289	17	20795	12.6979	0.999872	0.206106	0.191347
GOTERM_CC_DIRECT	GO:0045171~intercellular bridge	6	2.04082	0.0258784	TPX2, KIF23, NEK2, KIF20A, CDC6, CEP55	289	120	20795	3.59775	0.999965	0.229965	0.213497
GOTERM_CC_DIRECT	GO:0005584~collagen type I trimer	2	0.680272	0.0275078	COL1A1, COL1A2	289	2	20795	71.955	0.999982	0.233816	0.217073
GOTERM_CC_DIRECT	GO:0097122~cyclin A2-CDK1 complex	2	0.680272	0.0275078	CCNA2, CDK1	289	2	20795	71.955	0.999982	0.233816	0.217073
GOTERM_CC_DIRECT	GO:0030175~filopodium	5	1.70068	0.0282303	ENAH, MYO1B, MYO10, PDPN, FSCN1	289	83	20795	4.33464	0.999986	0.234852	0.218034
GOTERM_CC_DIRECT	GO:0000940~outer kinetochore	3	1.02041	0.0308187	CENPF, BUB1, SPC25	289	20	20795	10.7933	0.999995	0.245921	0.22831
GOTERM_CC_DIRECT	GO:0071682~endocytic vesicle lumen	3	1.02041	0.0308187	SPARC, HSPH1, APOE	289	20	20795	10.7933	0.999995	0.245921	0.22831
GOTERM_CC_DIRECT	GO:0016323~basolateral plasma membrane	9	3.06122	0.0351841	SLC16A1, TFRC, EPCAM, ABCC5, PDPN, SLCO1B3, SLC2A1, SLC39A14, AURKA	289	270	20795	2.3985	0.999999	0.275139	0.255436
GOTERM_CC_DIRECT	GO:0005680~anaphase-promoting complex	3	1.02041	0.0367994	CDC20, UBE2C, UBE2S	289	22	20795	9.81205	1	0.282129	0.261925
GOTERM_CC_DIRECT	GO:0005829~cytosol	94	31.9728	0.0392514	SLC35F6, MCM7, ARPC1B, KIF14, SLC2A1, IFI30, CDC20, UCHL1, CALB1, LGALS1, TDO2, RUVBL1, CHEK1, PPFIA1, GRB10, NEK2, HOMER3, TK1, GTSE1, DLGAP5, MLIP, NCBP2, MMP3, KRT8, KIF23, RUNX3, CDC25B, ENAH, CCNA2, LSG1, CCNE2, CTTN, RBP1, FSCN1, BIRC5, KIF2C, BCAT1, HOXB7, DTL, CHST2, MCM2, RAI14, BLM, RNASEH2A, CDCA3, ODC1, HOXD10, PTHLH, AURKB, HSPD1, AURKA, ORC6, HSPH1, SOCS1, PDPN, PLXNA1, IGF2BP3, E2F…	289	5713	20795	1.18393	1	0.29514	0.274005
GOTERM_CC_DIRECT	GO:0097149~centralspindlin complex	2	0.680272	0.0409776	KIF23, ECT2	289	3	20795	47.97	1	0.302307	0.280658
GOTERM_CC_DIRECT	GO:0035371~microtubule plus-end	3	1.02041	0.0431842	KIF18B, SPAG5, KIF2C	289	24	20795	8.99438	1	0.312686	0.290294
GOTERM_CC_DIRECT	GO:0043202~lysosomal lumen	5	1.70068	0.047379	VCAN, LUM, CTSK, BGN, IFI30	289	98	20795	3.67117	1	0.336822	0.312702
GOTERM_CC_DIRECT	GO:0034364~high-density lipoprotein particle	3	1.02041	0.0499465	APOC1, APOE, PLA2G7	289	26	20795	8.3025	1	0.345537	0.320793
GOTERM_CC_DIRECT	GO:0005783~endoplasmic reticulum	25	8.5034	0.0503725	CEMIP, LPCAT1, SNX10, THY1, THBS1, LOXL2, PANX1, STC2, SERPINH1, APOE, MEST, RSAD2, TMEM132A, MYO5A, P3H4, SULF1, PDIA4, LSG1, CTTN, SOAT1, APOC1, PXDN, CALU, NOX4, CHI3L1	289	1213	20795	1.483	1	0.345537	0.320793
GOTERM_CC_DIRECT	GO:0045120~pronucleus	2	0.680272	0.0542615	CENPF, AURKA	289	4	20795	35.9775	1	0.353604	0.328282
GOTERM_CC_DIRECT	GO:0035985~senescence-associated heterochromatin focus	2	0.680272	0.0542615	CBX3, HMGA2	289	4	20795	35.9775	1	0.353604	0.328282
GOTERM_CC_DIRECT	GO:0005588~collagen type V trimer	2	0.680272	0.0542615	COL5A1, COL5A2	289	4	20795	35.9775	1	0.353604	0.328282
GOTERM_CC_DIRECT	GO:0015630~microtubule cytoskeleton	8	2.72109	0.0569547	TPX2, KIF18A, TAF1A, BIRC5, KIF2C, GTSE1, AURKB, AURKA	289	247	20795	2.33053	1	0.36507	0.338927
GOTERM_CC_DIRECT	GO:0016324~apical plasma membrane	11	3.7415	0.0629426	ASPM, ANO1, SLC16A1, EPCAM, ABCC5, CTSK, PDPN, SLC2A1, NRG1, THY1, SLC39A14	289	414	20795	1.91185	1	0.381636	0.354307
GOTERM_CC_DIRECT	GO:0005796~Golgi lumen	5	1.70068	0.0650359	MMP11, VCAN, LUM, ABCC5, BGN	289	109	20795	3.30069	1	0.381636	0.354307
GOTERM_CC_DIRECT	GO:0000811~GINS complex	2	0.680272	0.067362	GINS1, GINS2	289	5	20795	28.782	1	0.381636	0.354307
GOTERM_CC_DIRECT	GO:0097487~multivesicular body, internal vesicle	2	0.680272	0.067362	LAPTM4B, APOE	289	5	20795	28.782	1	0.381636	0.354307
GOTERM_CC_DIRECT	GO:0005592~collagen type XI trimer	2	0.680272	0.067362	COL11A1, COL5A2	289	5	20795	28.782	1	0.381636	0.354307
GOTERM_CC_DIRECT	GO:0097180~serine protease inhibitor complex	2	0.680272	0.067362	PLAU, SERPINE1	289	5	20795	28.782	1	0.381636	0.354307
GOTERM_CC_DIRECT	GO:0046696~lipopolysaccharide receptor complex	2	0.680272	0.067362	LY96, HSPD1	289	5	20795	28.782	1	0.381636	0.354307
GOTERM_CC_DIRECT	GO:0061673~mitotic spindle astral microtubule	2	0.680272	0.067362	KIF18A, KIF18B	289	5	20795	28.782	1	0.381636	0.354307
GOTERM_CC_DIRECT	GO:0031093~platelet alpha granule lumen	4	1.36054	0.0683236	SPARC, SERPINE1, TIMP1, THBS1	289	68	20795	4.23265	1	0.381636	0.354307
GOTERM_CC_DIRECT	GO:0005856~cytoskeleton	14	4.7619	0.0710729	MARCKSL1, KIF23, ENAH, KRT17, CTTN, BASP1, KIF4A, TMSB15B, FSCN1, KIF20A, IGF2BP2, GTSE1, PFN2, RAI14	289	594	20795	1.69591	1	0.391401	0.363373
GOTERM_CC_DIRECT	GO:0090543~Flemming body	3	1.02041	0.0802779	KIF14, KIF23, CEP55	289	34	20795	6.34897	1	0.413028	0.383451
GOTERM_CC_DIRECT	GO:0005587~collagen type IV trimer	2	0.680272	0.0802817	COL4A2, COL4A1	289	6	20795	23.985	1	0.413028	0.383451
GOTERM_CC_DIRECT	GO:0071742~IgE immunoglobulin complex	2	0.680272	0.0802817	IGKC, IGLC1	289	6	20795	23.985	1	0.413028	0.383451
GOTERM_CC_DIRECT	GO:0071738~IgD immunoglobulin complex	2	0.680272	0.0802817	IGKC, IGLC1	289	6	20795	23.985	1	0.413028	0.383451
GOTERM_CC_DIRECT	GO:0071753~IgM immunoglobulin complex	2	0.680272	0.0802817	IGKC, IGLC1	289	6	20795	23.985	1	0.413028	0.383451
GOTERM_CC_DIRECT	GO:0016604~nuclear body	10	3.40136	0.0822053	LSG1, KIF18B, SPAG5, EXO1, TOPBP1, MKI67, ECT2, MAGEA11, HOXB7, HOXC10	289	379	20795	1.89855	1	0.417432	0.387539
GOTERM_CC_DIRECT	GO:0042995~cell projection	7	2.38095	0.0889783	ANO1, LAPTM4B, VCAN, PDPN, PLAUR, SPP1, ASPN	289	222	20795	2.26885	1	0.446032	0.414092
GOTERM_CC_DIRECT	GO:0071745~IgA immunoglobulin complex	2	0.680272	0.093023	IGKC, IGLC1	289	7	20795	20.5586	1	0.45465	0.422092
GOTERM_CC_DIRECT	GO:0031390~Ctf18 RFC-like complex	2	0.680272	0.093023	RFC4, DSCC1	289	7	20795	20.5586	1	0.45465	0.422092

## Sheet: ESCC_Up_GO MF
Category	Term	Count	%	PValue	Genes	List Total	Pop Hits	Pop Total	Fold Enrichment	Bonferroni	Benjamini	FDR
GOTERM_MF_DIRECT	GO:0005201~extracellular matrix structural constituent	22	7.48299	6.61e-17	FBN2, POSTN, SPARC, LAMB3, LUM, COL11A1, TNC, BGN, LAMC2, THBS2, THBS1, COL1A1, COL3A1, COL1A2, COL4A2, COL5A1, COL4A1, COL5A2, MFAP2, PXDN, CHI3L1, TGFBI	284	121	19253	12.3259	6.88e-14	4.1e-14	3.92e-14
GOTERM_MF_DIRECT	GO:0030020~extracellular matrix structural constituent conferring tensile strength	11	3.7415	8.14e-10	COL1A1, COL3A1, COL1A2, COL4A2, COL5A1, COL4A1, COL11A1, COL7A1, COL5A2, COL10A1, COL6A3	284	45	19253	16.5714	5.05e-07	2.52e-07	2.42e-07
GOTERM_MF_DIRECT	GO:0005515~protein binding	243	82.6531	7.31e-09	SPARC, TFRC, SERPINE1, MKI67, IFI30, CDC20, ALCAM, LGALS1, TDO2, CHEK1, MAGEA1, HOMER3, MAGEA6, GTSE1, SOX4, TP63, WDHD1, RSAD2, KRT8, RUNX3, SFRP4, DDX39A, SOAT1, MTHFD2, RBP1, VOPP1, KIF20A, HOXB7, PFN2, CDCA3, SHOX2, THY1, PLA2G7, HSPH1, SERPINH1, APOE, ATP6V1C1, RPL39L, FZD2, MYO5A, IFI44, NETO2, CDC6, COL1A1, TPX2, COL1A2, ANP32E, CALU, NOX4, SNAI2, APOBEC3B, TOP2A, SLC35F6, ARPC1B, KIF14, S…	284	13690	19253	1.20332	4.53e-06	1.51e-06	1.45e-06
GOTERM_MF_DIRECT	GO:0017116~single-stranded DNA helicase activity	7	2.38095	3.12e-07	POLQ, RFC4, MCM7, DSCC1, MCM4, MCM5, MCM2	284	20	19253	23.7273	0.000193	4.83e-05	4.63e-05
GOTERM_MF_DIRECT	GO:0008009~chemokine activity	9	3.06122	7.27e-07	CXCL6, CXCL10, CXCL11, CXCL9, CXCL8, CCL20, XCL2, XCL1, CXCL1	284	51	19253	11.9633	0.000451	8.65e-05	8.29e-05
GOTERM_MF_DIRECT	GO:0005518~collagen binding	10	3.40136	8.38e-07	MMP12, MMP13, SPARC, LOX, LUM, CTSK, SERPINH1, P3H4, TGFBI, MMP9	284	70	19253	9.68461	0.000519	8.65e-05	8.29e-05
GOTERM_MF_DIRECT	GO:0016887~ATP hydrolysis activity	22	7.48299	1.84e-06	POLQ, BLM, RFC4, MCM7, ABCC5, ATAD2, KIF14, MYO5A, KIF23, CDC6, HSPD1, KIF18A, DDX39A, KIF18B, RUVBL1, MCM4, MCM5, KIF2C, KIF20A, TRIP13, PFN2, MCM2	284	432	19253	3.45238	0.00114228	0.000163	0.000156
GOTERM_MF_DIRECT	GO:0008201~heparin binding	14	4.7619	2.57e-06	CXCL6, POSTN, CXCL8, COL11A1, LAMC2, THBS2, THBS1, PGF, NELL2, CXCL10, CXCL11, COL5A1, GPNMB, APOE	284	179	19253	5.30219	0.00159126	0.000199	0.000191
GOTERM_MF_DIRECT	GO:0045236~CXCR chemokine receptor binding	6	2.04082	3.55e-06	CXCL6, CXCL10, CXCL11, CXCL9, CXCL8, CXCL1	284	17	19253	23.9267	0.00219636	0.000244	0.000234
GOTERM_MF_DIRECT	GO:0004222~metalloendopeptidase activity	11	3.7415	4.76e-06	MMP12, MMP11, ADAMDEC1, MMP13, MMP7, MMP1, MMP2, ADAM12, MMP3, MMP9, MMP10	284	109	19253	6.84142	0.00294668	0.000295	0.000283
GOTERM_MF_DIRECT	GO:0004252~serine-type endopeptidase activity	14	4.7619	5.56e-06	MMP7, MMP1, MMP2, MMP3, MMP9, MMP10, PRSS21, MMP12, MMP11, MMP13, FAP, PLAU, CTSK, CTSC	284	192	19253	4.94319	0.00344371	0.000314	0.0003
GOTERM_MF_DIRECT	GO:0048407~platelet-derived growth factor binding	5	1.70068	1.39e-05	COL1A1, COL3A1, COL1A2, COL5A1, COL4A1	284	11	19253	30.8147	0.00858363	0.000718	0.000688
GOTERM_MF_DIRECT	GO:0001968~fibronectin binding	6	2.04082	6.98e-05	TNFAIP6, MMP2, CTSK, IGFBP3, MFAP2, THBS1	284	30	19253	13.5585	0.0423771	0.00320439	0.00307001
GOTERM_MF_DIRECT	GO:0003688~DNA replication origin binding	5	1.70068	7.24e-05	MCM10, MCM5, CDC6, HSPD1, MCM2	284	16	19253	21.1851	0.0438716	0.00320439	0.00307001
GOTERM_MF_DIRECT	GO:0050840~extracellular matrix binding	6	2.04082	8.23e-05	SPARC, OLFML2B, COL11A1, SPP1, BGN, TGFBI	284	31	19253	13.1211	0.0497329	0.00340067	0.00325807
GOTERM_MF_DIRECT	GO:0004175~endopeptidase activity	8	2.72109	0.000116	MMP12, MMP13, MMP7, FAP, MMP1, MMP2, MMP3, MMP9	284	75	19253	7.23117	0.069624	0.00451014	0.00432101
GOTERM_MF_DIRECT	GO:0005178~integrin binding	11	3.7415	0.000132	COL3A1, GPNMB, COL5A1, FAP, SPP1, TNC, ISG15, NRG1, TGFBI, THY1, THBS1	284	160	19253	4.66072	0.07846	0.0048061	0.00460456
GOTERM_MF_DIRECT	GO:0003689~DNA clamp loader activity	11	3.7415	0.000153	POLQ, BLM, RFC4, DDX39A, MCM7, DSCC1, ATAD2, RUVBL1, MCM4, MCM5, MCM2	284	163	19253	4.57494	0.0906635	0.0052796	0.0050582
GOTERM_MF_DIRECT	GO:0003777~microtubule motor activity	7	2.38095	0.000224	KIF18A, KIF18B, KIF4A, KIF14, KIF23, KIF2C, KIF20A	284	59	19253	8.04315	0.129792	0.0073162	0.00700939
GOTERM_MF_DIRECT	GO:0005524~ATP binding	40	13.6054	0.00064	TOP2A, BLM, MCM7, KIF14, TTK, MKI67, AURKB, HSPD1, AURKA, HSPH1, CHEK1, RUVBL1, NEK2, TK1, BUB1, POLQ, RFC4, MYO10, UBE2C, ABCC5, ATAD2, MYO5A, KIF23, CDC6, RUNX3, KIF18A, MYO1B, KIF18B, DDX39A, MELK, UBE2S, KIF4A, CDK1, MCM4, MCM5, KIF2C, KIF20A, TRIP13, MET, MCM2	284	1546	19253	1.754	0.327645	0.0198421	0.01901
GOTERM_MF_DIRECT	GO:0061749~forked DNA-dependent helicase activity	6	2.04082	0.000817	BLM, MCM7, RUVBL1, MCM4, MCM5, MCM2	284	50	19253	8.13507	0.397626	0.0222032	0.0212721
GOTERM_MF_DIRECT	GO:0008017~microtubule binding	13	4.42177	0.000887	SPAG5, KIF14, KIF23, CENPF, KIF18A, KIF18B, KIF4A, NUSAP1, BIRC5, KIF2C, KIF20A, GTSE1, DLGAP5	284	278	19253	3.17014	0.423324	0.0222032	0.0212721
GOTERM_MF_DIRECT	GO:1990518~single-stranded 3'-5' DNA helicase activity	6	2.04082	0.000895	BLM, MCM7, RUVBL1, MCM4, MCM5, MCM2	284	51	19253	7.97556	0.426117	0.0222032	0.0212721
GOTERM_MF_DIRECT	GO:0036121~double-stranded DNA helicase activity	6	2.04082	0.000895	BLM, MCM7, RUVBL1, MCM4, MCM5, MCM2	284	51	19253	7.97556	0.426117	0.0222032	0.0212721
GOTERM_MF_DIRECT	GO:0009378~four-way junction helicase activity	6	2.04082	0.000895	BLM, MCM7, RUVBL1, MCM4, MCM5, MCM2	284	51	19253	7.97556	0.426117	0.0222032	0.0212721
GOTERM_MF_DIRECT	GO:0003697~single-stranded DNA binding	8	2.72109	0.00114478	RAD51AP1, BLM, MCM7, MCM4, MCM10, MCM5, HSPD1, MCM2	284	109	19253	4.97558	0.50844	0.0272987	0.0261539
GOTERM_MF_DIRECT	GO:0002020~protease binding	8	2.72109	0.00134109	PANX1, COL1A1, COL3A1, COL1A2, FAP, SERPINE1, TIMP1, THBS1	284	112	19253	4.8423	0.564835	0.0307953	0.0295039
GOTERM_MF_DIRECT	GO:0030021~extracellular matrix structural constituent conferring compression resistance	4	1.36054	0.00152699	VCAN, LUM, BGN, ASPN	284	16	19253	16.9481	0.612273	0.0338118	0.0323939
GOTERM_MF_DIRECT	GO:0140584~chromatin extrusion motor activity	9	3.06122	0.00202908	POLQ, BLM, DDX39A, MCM7, ATAD2, RUVBL1, MCM4, MCM5, MCM2	284	154	19253	3.96188	0.71615	0.0405114	0.0388126
GOTERM_MF_DIRECT	GO:0140665~ATP-dependent H3-H4 histone complex chaperone activity	9	3.06122	0.00202908	POLQ, BLM, DDX39A, MCM7, ATAD2, RUVBL1, MCM4, MCM5, MCM2	284	154	19253	3.96188	0.71615	0.0405114	0.0388126
GOTERM_MF_DIRECT	GO:0140849~ATP-dependent H2AZ histone chaperone activity	9	3.06122	0.00202908	POLQ, BLM, DDX39A, MCM7, ATAD2, RUVBL1, MCM4, MCM5, MCM2	284	154	19253	3.96188	0.71615	0.0405114	0.0388126
GOTERM_MF_DIRECT	GO:0048248~CXCR3 chemokine receptor binding	3	1.02041	0.00209091	CXCL10, CXCL11, CXCL9	284	5	19253	40.6754	0.726847	0.0405114	0.0388126
GOTERM_MF_DIRECT	GO:0061775~cohesin loader activity	9	3.06122	0.00219943	POLQ, BLM, DDX39A, MCM7, ATAD2, RUVBL1, MCM4, MCM5, MCM2	284	156	19253	3.91109	0.744656	0.0413225	0.0395896
GOTERM_MF_DIRECT	GO:0003678~DNA helicase activity	5	1.70068	0.00227658	POLQ, BLM, MCM7, RUVBL1, MCM4	284	38	19253	8.92003	0.756609	0.0415141	0.0397732
GOTERM_MF_DIRECT	GO:0043138~3'-5' DNA helicase activity	3	1.02041	0.0128934	BLM, MCM5, MCM2	284	12	19253	16.9481	0.99968	0.228397	0.218819
GOTERM_MF_DIRECT	GO:0043394~proteoglycan binding	3	1.02041	0.0174372	COL5A1, CTSK, THBS1	284	14	19253	14.5269	0.999982	0.300308	0.287715
GOTERM_MF_DIRECT	GO:0003677~DNA binding	33	11.2245	0.0214965	TOP2A, BLM, MCM7, DSCC1, SHOX2, HMGB3, MKI67, FOXM1, HOXD11, HOXC10, RAD51AP1, ORC6, HEY1, EXO1, TAF1A, NUSAP1, HOXA10-HOXA9, TOPBP1, TP63, TEAD4, FANCI, WDHD1, POLQ, RFC4, NCBP2, STAT1, HMGA2, MLF1, KIF4A, MCM4, MCM5, HOXB7, MCM2	284	1500	19253	1.49143	0.999999	0.360212	0.345106
GOTERM_MF_DIRECT	GO:0017154~semaphorin receptor activity	3	1.02041	0.0225555	NELL2, PLXNA1, MET	284	16	19253	12.711	0.999999	0.368011	0.352578
GOTERM_MF_DIRECT	GO:0005509~calcium ion binding	19	6.46259	0.0254097	FBN2, SPARC, TNFAIP6, LPCAT1, SULF1, THBS2, THBS1, LRP8, ASPN, LOXL2, MMP12, NELL2, VCAN, MMP13, MELK, CDH3, CALB1, CDH11, CALU	284	739	19253	1.74297	1	0.403948	0.387009
GOTERM_MF_DIRECT	GO:0008237~metallopeptidase activity	5	1.70068	0.0290893	MMP7, MMP2, ADAM12, MMP3, MMP9	284	79	19253	4.29065	1	0.450884	0.431976
GOTERM_MF_DIRECT	GO:0008301~DNA binding, bending	3	1.02041	0.031229	TOP2A, HMGA2, HMGB3	284	19	19253	10.704	1	0.461	0.441668
GOTERM_MF_DIRECT	GO:0008574~plus-end-directed microtubule motor activity	3	1.02041	0.031229	KIF18A, KIF18B, KIF14	284	19	19253	10.704	1	0.461	0.441668
GOTERM_MF_DIRECT	GO:0003774~cytoskeletal motor activity	4	1.36054	0.0334435	MYO1B, KIF18B, MYO10, MYO5A	284	48	19253	5.64935	1	0.482209	0.461987
GOTERM_MF_DIRECT	GO:0046332~SMAD binding	4	1.36054	0.0352489	COL3A1, COL1A2, COL5A2, HMGA2	284	49	19253	5.53406	1	0.496689	0.47586
GOTERM_MF_DIRECT	GO:0019904~protein domain specific binding	8	2.72109	0.04168	CCNA2, CBX3, BASP1, CHEK1, PLAUR, HOMER3, TP63, MLF1	284	217	19253	2.49925	1	0.574257	0.550176
GOTERM_MF_DIRECT	GO:0042802~identical protein binding	36	12.2449	0.0457847	BLM, OLFML2B, TFRC, SLC2A1, MCM10, TTK, PANX1, ALCAM, TDO2, GRB10, HOMER3, TOPBP1, APOE, TK1, TP63, CTSC, CEP55, POLQ, STIL, SLC16A1, CBX3, STAT1, INHBA, MMP9, NELL2, COL1A1, ANO1, DDX39A, COL1A2, FAP, SOAT1, KLHL7, BIRC5, TGFBI, TRIP13, MET	284	1777	19253	1.37339	1	0.617098	0.59122
GOTERM_MF_DIRECT	GO:0050699~WW domain binding	3	1.02041	0.0480539	ENAH, PMEPA1, TP63	284	24	19253	8.47403	1	0.633903	0.60732
GOTERM_MF_DIRECT	GO:0016301~kinase activity	8	2.72109	0.0512127	NELL2, PLAU, PLAUR, CDK1, TK1, BUB1, CDKN3, CKS1B	284	227	19253	2.38915	1	0.641549	0.614646
GOTERM_MF_DIRECT	GO:0005539~glycosaminoglycan binding	3	1.02041	0.0517379	VCAN, BGN, SULF1	284	25	19253	8.13507	1	0.641549	0.614646
GOTERM_MF_DIRECT	GO:0005540~hyaluronic acid binding	3	1.02041	0.0517379	VCAN, CEMIP, TNFAIP6	284	25	19253	8.13507	1	0.641549	0.614646
GOTERM_MF_DIRECT	GO:0005102~signaling receptor binding	11	3.7415	0.0584267	PANX1, ANO1, CXCL10, ALCAM, PDPN, SERPINE1, PLAUR, CXCL1, NRG1, APOE, MICB	284	384	19253	1.94197	1	0.710285	0.680499
GOTERM_MF_DIRECT	GO:0048020~CCR chemokine receptor binding	3	1.02041	0.0674118	CCL20, XCL2, XCL1	284	29	19253	7.01299	1	0.79213	0.758912
GOTERM_MF_DIRECT	GO:0004720~protein-lysine 6-oxidase activity	2	0.680272	0.0713732	LOX, LOXL2	284	5	19253	27.1169	1	0.79213	0.758912
GOTERM_MF_DIRECT	GO:0008160~protein tyrosine phosphatase activator activity	2	0.680272	0.0713732	VCAN, IGFBP3	284	5	19253	27.1169	1	0.79213	0.758912
GOTERM_MF_DIRECT	GO:0045545~syndecan binding	2	0.680272	0.0713732	GPNMB, TNC	284	5	19253	27.1169	1	0.79213	0.758912
GOTERM_MF_DIRECT	GO:0004712~protein serine/threonine/tyrosine kinase activity	3	1.02041	0.0715473	TTK, AURKB, AURKA	284	30	19253	6.77923	1	0.79213	0.758912
GOTERM_MF_DIRECT	GO:0005504~fatty acid binding	3	1.02041	0.0757628	FABP6, APOC1, RBP1	284	31	19253	6.56054	1	0.824087	0.789528
GOTERM_MF_DIRECT	GO:0004867~serine-type endopeptidase inhibitor activity	5	1.70068	0.0791648	COL7A1, SLCO1B3, SERPINE1, SERPINH1, COL6A3	284	110	19253	3.08147	1	0.841258	0.805979
GOTERM_MF_DIRECT	GO:0016538~cyclin-dependent protein serine/threonine kinase regulator activity	3	1.02041	0.0800552	CCNA2, CCNE2, CKS1B	284	32	19253	6.35552	1	0.841258	0.805979
GOTERM_MF_DIRECT	GO:0048018~receptor ligand activity	5	1.70068	0.0833103	LGALS1, GPNMB, NRG1, APOE, NTS	284	112	19253	3.02644	1	0.860873	0.824772
GOTERM_MF_DIRECT	GO:0060228~phosphatidylcholine-sterol O-acyltransferase activator activity	2	0.680272	0.0850266	APOC1, APOE	284	6	19253	22.5974	1	0.864205	0.827964
GOTERM_MF_DIRECT	GO:0042803~protein homodimerization activity	17	5.78231	0.0911082	TOP2A, BLM, RRM2, TFRC, STAT1, ODC1, TMEM132A, THBS1, ANO1, CENPF, FAP, STC2, KLHL7, XCL1, BIRC5, APOE, ECT2	284	753	19253	1.5305	1	0.911082	0.872875
GOTERM_MF_DIRECT	GO:0070051~fibrinogen binding	2	0.680272	0.09848	MFAP2, THBS1	284	7	19253	19.3692	1	0.969168	0.928526

## Sheet: ESCC_Up_KEGG
Category	Term	Count	%	PValue	Genes	List Total	Pop Hits	Pop Total	Fold Enrichment	Bonferroni	Benjamini	FDR
KEGG_PATHWAY	hsa04110:Cell cycle	17	5.78231	8.58e-08	MCM7, TTK, CDC6, AURKB, CDC25B, CCNA2, CDC20, ORC6, CCNE2, CHEK1, CDK1, MCM4, MCM5, E2F3, TRIP13, BUB1, MCM2	171	158	8534	5.36968	1.81e-05	1.81e-05	1.66e-05
KEGG_PATHWAY	hsa04512:ECM-receptor interaction	11	3.7415	9.89e-06	COL1A1, COL1A2, COL4A2, LAMB3, COL4A1, SPP1, TNC, COL6A3, LAMC2, THBS2, THBS1	171	89	8534	6.16821	0.00208369	0.00104293	0.000954
KEGG_PATHWAY	hsa04974:Protein digestion and absorption	11	3.7415	4.26e-05	COL1A1, COL3A1, COL1A2, COL4A2, COL5A1, COL4A1, COL11A1, COL7A1, COL5A2, COL10A1, COL6A3	171	105	8534	5.22829	0.00895708	0.00299908	0.00274324
KEGG_PATHWAY	hsa04115:p53 signaling pathway	9	3.06122	0.000114	RRM2, CCNE2, IGFBP3, CHEK1, SERPINE1, CDK1, BID, THBS1, GTSE1	171	75	8534	5.98877	0.0237601	0.00601139	0.00549857
KEGG_PATHWAY	hsa04933:AGE-RAGE signaling pathway in diabetic complications	10	3.40136	0.000174	COL1A1, COL3A1, CXCL8, COL1A2, COL4A2, COL4A1, STAT1, MMP2, SERPINE1, NOX4	171	101	8534	4.94123	0.0359643	0.00732476	0.0066999
KEGG_PATHWAY	hsa05165:Human papillomavirus infection	18	6.12245	0.000332	FZD2, LAMB3, STAT1, TNC, ISG15, LAMC2, THBS2, THBS1, CCNA2, COL1A1, COL1A2, COL4A2, HEY1, CCNE2, COL4A1, SPP1, COL6A3, ATP6V1C1	171	333	8534	2.69765	0.0676213	0.0116674	0.0106721
KEGG_PATHWAY	hsa04657:IL-17 signaling pathway	9	3.06122	0.000586	CXCL6, CXCL10, MMP13, CXCL8, MMP1, CCL20, MMP3, CXCL1, MMP9	171	95	8534	4.72798	0.116363	0.0152197	0.0139213
KEGG_PATHWAY	hsa03030:DNA replication	6	2.04082	0.000676	RFC4, RNASEH2A, MCM7, MCM4, MCM5, MCM2	171	36	8534	8.31774	0.13299	0.0152197	0.0139213
KEGG_PATHWAY	hsa04820:Cytoskeleton in muscle cells	14	4.7619	0.00072	FBN2, COL11A1, BGN, THBS2, THBS1, COL1A1, COL3A1, VCAN, COL1A2, COL4A2, COL5A1, COL4A1, COL5A2, COL6A3	171	232	8534	3.0116	0.14095	0.0152197	0.0139213
KEGG_PATHWAY	hsa04510:Focal adhesion	13	4.42177	0.000721	LAMB3, TNC, LAMC2, THBS2, THBS1, PGF, COL1A1, COL1A2, COL4A2, COL4A1, SPP1, COL6A3, MET	171	203	8534	3.19598	0.141228	0.0152197	0.0139213
KEGG_PATHWAY	hsa04061:Viral protein interaction with cytokine and cytokine receptor	9	3.06122	0.000825	CXCL6, CXCL10, CXCL11, CXCL9, CXCL8, CCL20, XCL2, XCL1, CXCL1	171	100	8534	4.49158	0.159821	0.0158244	0.0144744
KEGG_PATHWAY	hsa05146:Amoebiasis	9	3.06122	0.00100223	COL1A1, COL3A1, CXCL8, COL1A2, COL4A2, LAMB3, COL4A1, CXCL1, LAMC2	171	103	8534	4.36076	0.190693	0.0176226	0.0161193
KEGG_PATHWAY	hsa05219:Bladder cancer	6	2.04082	0.0012404	CXCL8, MMP1, MMP2, E2F3, THBS1, MMP9	171	41	8534	7.30338	0.230402	0.0201327	0.0184152
KEGG_PATHWAY	hsa05205:Proteoglycans in cancer	12	4.08163	0.00249205	COL1A1, FZD2, COL1A2, CTTN, PLAU, LUM, MMP2, PLAUR, THBS1, HOXD10, MET, MMP9	171	204	8534	2.93567	0.409318	0.0375587	0.0343546
KEGG_PATHWAY	hsa05323:Rheumatoid arthritis	8	2.72109	0.00279261	CXCL6, CXCL8, MMP1, CCL20, CTSK, MMP3, CXCL1, ATP6V1C1	171	95	8534	4.20265	0.445708	0.0392827	0.0359315
KEGG_PATHWAY	hsa05206:MicroRNAs in cancer	15	5.10204	0.00372261	TNC, HMGA2, KIF23, HOXD10, THBS1, MMP9, CDC25B, SOCS1, CCNE2, PLAU, FSCN1, E2F3, MET, SOX4, TP63	171	312	8534	2.39935	0.544763	0.0490919	0.044904
KEGG_PATHWAY	hsa04926:Relaxin signaling pathway	9	3.06122	0.00435531	COL1A1, COL3A1, MMP13, COL1A2, COL4A2, COL4A1, MMP1, MMP2, MMP9	171	130	8534	3.45506	0.60187	0.0540571	0.0494456
KEGG_PATHWAY	hsa04620:Toll-like receptor signaling pathway	8	2.72109	0.00597512	CXCL10, CXCL11, CXCL9, CXCL8, STAT1, CTSK, SPP1, LY96	171	109	8534	3.66286	0.717628	0.0700417	0.0640666
KEGG_PATHWAY	hsa05200:Pathways in cancer	20	6.80272	0.00956579	FZD2, CXCL8, LAMB3, STAT1, MMP1, MMP2, SLC2A1, LAMC2, MMP9, PGF, CKS1B, CCNA2, COL4A2, HEY1, CCNE2, COL4A1, BIRC5, E2F3, BID, MET	171	533	8534	1.87266	0.868414	0.106231	0.0971683
KEGG_PATHWAY	hsa05222:Small cell lung cancer	7	2.38095	0.010463	COL4A2, LAMB3, CCNE2, COL4A1, LAMC2, E2F3, CKS1B	171	93	8534	3.7564	0.891318	0.110385	0.100968
KEGG_PATHWAY	hsa04218:Cellular senescence	9	3.06122	0.0130638	CCNA2, CXCL8, CCNE2, IGFBP3, CHEK1, SERPINE1, CDK1, E2F3, FOXM1	171	157	8534	2.86088	0.937627	0.13126	0.120062
KEGG_PATHWAY	hsa04062:Chemokine signaling pathway	10	3.40136	0.0149922	CXCL6, CXCL10, CXCL11, CXCL9, CXCL8, STAT1, CCL20, XCL2, XCL1, CXCL1	171	193	8534	2.58583	0.958717	0.143789	0.131523
KEGG_PATHWAY	hsa04814:Motor proteins	10	3.40136	0.0168352	KIF18A, MYO1B, KIF18B, MYO10, KIF4A, KIF14, MYO5A, KIF23, KIF2C, KIF20A	171	197	8534	2.53332	0.972193	0.153411	0.140323
KEGG_PATHWAY	hsa05202:Transcriptional misregulation in cancer	10	3.40136	0.0174496	HOXA10, CCNA2, CXCL8, PLAU, IGFBP3, MMP3, HMGA2, MET, MMP9, MLF1	171	198	8534	2.52053	0.975629	0.153411	0.140323
KEGG_PATHWAY	hsa04151:PI3K-Akt signaling pathway	14	4.7619	0.0285167	LAMB3, TNC, LAMC2, THBS2, THBS1, PGF, COL1A1, COL1A2, COL4A2, CCNE2, COL4A1, SPP1, COL6A3, MET	171	362	8534	1.93008	0.997767	0.240681	0.220149
KEGG_PATHWAY	hsa05161:Hepatitis B	8	2.72109	0.0438067	CCNA2, CXCL8, CCNE2, STAT1, BIRC5, E2F3, BID, MMP9	171	163	8534	2.4494	0.999921	0.355508	0.32518
KEGG_PATHWAY	hsa05144:Malaria	4	1.36054	0.0771577	CXCL8, THBS2, THBS1, MET	171	50	8534	3.99251	1	0.602973	0.551534
KEGG_PATHWAY	hsa04668:TNF signaling pathway	6	2.04082	0.0887694	CXCL6, CXCL10, CCL20, MMP3, CXCL1, MMP9	171	119	8534	2.51629	1	0.668941	0.611875

## Sheet: EAC&ESCC_Up_GO BP
Category	Term	Count	%	PValue	Genes	List Total	Pop Hits	Pop Total	Fold Enrichment	Bonferroni	Benjamini	FDR
GOTERM_BP_DIRECT	GO:0030198~extracellular matrix organization	13	25	7.82e-15	POSTN, MMP7, MMP1, MMP9, MMP12, COL1A1, MMP11, COL3A1, COL1A2, COL4A2, COL4A1, COL5A2, TGFBI	51	164	19478	30.2743	4.16e-12	4.18e-12	4.07e-12
GOTERM_BP_DIRECT	GO:0030199~collagen fibril organization	7	13.4615	1.7e-08	COL1A1, MMP11, COL3A1, COL1A2, LUM, COL5A2, SERPINH1	51	66	19478	40.5068	9.07e-06	4.54e-06	4.42e-06
GOTERM_BP_DIRECT	GO:0030574~collagen catabolic process	5	9.61538	3.63e-06	MMP12, MMP11, MMP7, MMP1, MMP9	51	41	19478	46.5758	0.00193866	0.000647	0.00063
GOTERM_BP_DIRECT	GO:0022617~extracellular matrix disassembly	5	9.61538	6.32e-06	MMP12, MMP11, MMP7, MMP1, MMP9	51	47	19478	40.63	0.00337363	0.000845	0.000823
GOTERM_BP_DIRECT	GO:0007155~cell adhesion	10	19.2308	1.09e-05	COL1A1, VCAN, POSTN, CDH11, SPP1, COL6A3, LAMC2, TGFBI, THY1, THBS1	51	559	19478	6.83223	0.00579499	0.00116236	0.00113195
GOTERM_BP_DIRECT	GO:0001501~skeletal system development	6	11.5385	2.12e-05	COL1A1, VCAN, COL1A2, CDH11, COL5A2, MMP9	51	131	19478	17.4926	0.0112694	0.00166538	0.0016218
GOTERM_BP_DIRECT	GO:0071230~cellular response to amino acid stimulus	5	9.61538	2.18e-05	COL1A1, COL3A1, COL1A2, COL4A1, COL5A2	51	64	19478	29.8376	0.0115901	0.00166538	0.0016218
GOTERM_BP_DIRECT	GO:0071492~cellular response to UV-A	3	5.76923	0.00035	MMP1, TIMP1, MMP9	51	11	19478	104.16	0.17078	0.0234047	0.0227922
GOTERM_BP_DIRECT	GO:0038063~collagen-activated tyrosine kinase receptor signaling pathway	4	7.69231	0.000445	COL1A1, COL4A2, COL4A1, MET	51	58	19478	26.3394	0.211744	0.026431	0.0257393
GOTERM_BP_DIRECT	GO:0001503~ossification	4	7.69231	0.00140217	COL1A1, CDH11, COL5A2, SPP1	51	86	19478	17.7638	0.527959	0.0750163	0.0730533
GOTERM_BP_DIRECT	GO:0071711~basement membrane organization	3	5.76923	0.00157851	MMP11, COL3A1, COL4A1	51	23	19478	49.8159	0.570516	0.0767731	0.0747641
GOTERM_BP_DIRECT	GO:0008284~positive regulation of cell population proliferation	7	13.4615	0.00190956	EPCAM, BAMBI, ODC1, LAMC2, TIMP1, THBS1, CDC25B	51	512	19478	5.22158	0.640337	0.0851344	0.0829065
GOTERM_BP_DIRECT	GO:0071356~cellular response to tumor necrosis factor	4	7.69231	0.00268871	COL1A1, POSTN, CXCL8, THBS1	51	108	19478	14.1452	0.763166	0.110651	0.107755
GOTERM_BP_DIRECT	GO:0044344~cellular response to fibroblast growth factor stimulus	3	5.76923	0.00324079	COL1A1, POSTN, CXCL8	51	33	19478	34.7201	0.823888	0.123844	0.120604
GOTERM_BP_DIRECT	GO:0001937~negative regulation of endothelial cell proliferation	3	5.76923	0.00450375	SPARC, SULF1, THBS1	51	39	19478	29.3786	0.910628	0.14461	0.140826
GOTERM_BP_DIRECT	GO:0016525~negative regulation of angiogenesis	4	7.69231	0.0049284	SPARC, COL4A2, SULF1, THBS1	51	134	19478	11.4006	0.928868	0.14461	0.140826
GOTERM_BP_DIRECT	GO:0043588~skin development	3	5.76923	0.00496765	COL1A1, COL3A1, COL5A2	51	41	19478	27.9455	0.930353	0.14461	0.140826
GOTERM_BP_DIRECT	GO:0016477~cell migration	5	9.61538	0.00510877	BAMBI, CDH11, THBS1, MET, MMP9	51	271	19478	7.04652	0.935442	0.14461	0.140826
GOTERM_BP_DIRECT	GO:0001649~osteoblast differentiation	4	7.69231	0.00513567	COL1A1, VCAN, IGFBP3, SPP1	51	136	19478	11.233	0.93637	0.14461	0.140826
GOTERM_BP_DIRECT	GO:0009612~response to mechanical stimulus	3	5.76923	0.00941962	COL1A1, POSTN, THBS1	51	57	19478	20.1011	0.993676	0.248142	0.241649
GOTERM_BP_DIRECT	GO:0002062~chondrocyte differentiation	3	5.76923	0.00974016	COL3A1, TGFBI, SLC39A14	51	58	19478	19.7546	0.994681	0.248142	0.241649
GOTERM_BP_DIRECT	GO:0071560~cellular response to transforming growth factor beta stimulus	3	5.76923	0.0132062	COL1A1, POSTN, COL4A2	51	68	19478	16.8495	0.999185	0.321152	0.312748
GOTERM_BP_DIRECT	GO:0032914~positive regulation of transforming growth factor beta1 production	2	3.84615	0.0153054	LUM, THBS1	51	6	19478	127.307	0.999739	0.356018	0.346701
GOTERM_BP_DIRECT	GO:0006915~apoptotic process	6	11.5385	0.0259852	LGALS1, IGFBP3, IFI6, SULF1, THBS1, MMP9	51	656	19478	3.49319	0.999999	0.579252	0.564094
GOTERM_BP_DIRECT	GO:0007179~transforming growth factor beta receptor signaling pathway	3	5.76923	0.0282605	COL3A1, COL1A2, BAMBI	51	102	19478	11.233	1	0.594517	0.57896
GOTERM_BP_DIRECT	GO:0032964~collagen biosynthetic process	2	3.84615	0.0303812	COL1A1, SERPINH1	51	12	19478	63.6536	1	0.594517	0.57896
GOTERM_BP_DIRECT	GO:0043589~skin morphogenesis	2	3.84615	0.0303812	COL1A1, COL1A2	51	12	19478	63.6536	1	0.594517	0.57896
GOTERM_BP_DIRECT	GO:0001525~angiogenesis	4	7.69231	0.0311149	CXCL8, COL4A2, TGFBI, THY1	51	267	19478	5.72167	1	0.594517	0.57896
GOTERM_BP_DIRECT	GO:1901653~cellular response to peptide	2	3.84615	0.0328718	ANO1, TIMP1	51	13	19478	58.7572	1	0.606428	0.590559
GOTERM_BP_DIRECT	GO:0008286~insulin receptor signaling pathway	3	5.76923	0.0369072	GRB10, MET, SLC39A14	51	118	19478	9.70987	1	0.649899	0.632893
GOTERM_BP_DIRECT	GO:0030335~positive regulation of cell migration	4	7.69231	0.0376577	COL1A1, MMP7, LAMC2, THBS1	51	288	19478	5.30447	1	0.649899	0.632893
GOTERM_BP_DIRECT	GO:1904645~response to amyloid-beta	2	3.84615	0.0403059	MMP12, MMP9	51	16	19478	47.7402	1	0.65349	0.636389
GOTERM_BP_DIRECT	GO:0043388~positive regulation of DNA binding	2	3.84615	0.0427714	PLAUR, MMP9	51	17	19478	44.9319	1	0.65349	0.636389
GOTERM_BP_DIRECT	GO:0043066~negative regulation of apoptotic process	5	9.61538	0.0427949	PLAUR, IFI6, TIMP1, THBS1, MMP9	51	515	19478	3.70798	1	0.65349	0.636389
GOTERM_BP_DIRECT	GO:0006935~chemotaxis	3	5.76923	0.0433663	CXCL8, PLAUR, CXCL1	51	129	19478	8.8819	1	0.65349	0.636389
GOTERM_BP_DIRECT	GO:0030512~negative regulation of transforming growth factor beta receptor signaling pathway	3	5.76923	0.0439731	BAMBI, PMEPA1, ASPN	51	130	19478	8.81357	1	0.65349	0.636389
GOTERM_BP_DIRECT	GO:0007165~signal transduction	8	15.3846	0.0483286	LGALS1, CXCL8, PLAUR, GRB10, SPP1, CXCL1, TIMP1, MET	51	1308	19478	2.33591	1	0.698806	0.680519
GOTERM_BP_DIRECT	GO:0048545~response to steroid hormone	2	3.84615	0.0525717	COL1A1, SPP1	51	21	19478	36.3735	1	0.700677	0.682341
GOTERM_BP_DIRECT	GO:0090200~positive regulation of release of cytochrome c from mitochondria	2	3.84615	0.0525717	PLAUR, MMP9	51	21	19478	36.3735	1	0.700677	0.682341
GOTERM_BP_DIRECT	GO:0001953~negative regulation of cell-matrix adhesion	2	3.84615	0.0550064	POSTN, THBS1	51	22	19478	34.7201	1	0.700677	0.682341
GOTERM_BP_DIRECT	GO:0040037~negative regulation of fibroblast growth factor receptor signaling pathway	2	3.84615	0.0550064	SULF1, THBS1	51	22	19478	34.7201	1	0.700677	0.682341
GOTERM_BP_DIRECT	GO:0018149~peptide cross-linking	2	3.84615	0.0550064	COL3A1, THBS1	51	22	19478	34.7201	1	0.700677	0.682341
GOTERM_BP_DIRECT	GO:0042327~positive regulation of phosphorylation	2	3.84615	0.0598574	GRB10, THBS1	51	24	19478	31.8268	1	0.714875	0.696168
GOTERM_BP_DIRECT	GO:2001243~negative regulation of intrinsic apoptotic signaling pathway	2	3.84615	0.0598574	PLAUR, MMP9	51	24	19478	31.8268	1	0.714875	0.696168
GOTERM_BP_DIRECT	GO:0008283~cell population proliferation	3	5.76923	0.0601297	SLC20A1, ODC1, TGFBI	51	155	19478	7.39203	1	0.714875	0.696168
GOTERM_BP_DIRECT	GO:0031214~biomineral tissue development	2	3.84615	0.0646839	SLC20A1, SPP1	51	26	19478	29.3786	1	0.752302	0.732616
GOTERM_BP_DIRECT	GO:0048041~focal adhesion assembly	2	3.84615	0.0718783	CDH11, THY1	51	29	19478	26.3394	1	0.792154	0.771424
GOTERM_BP_DIRECT	GO:0045742~positive regulation of epidermal growth factor receptor signaling pathway	2	3.84615	0.0718783	PLAUR, MMP9	51	29	19478	26.3394	1	0.792154	0.771424
GOTERM_BP_DIRECT	GO:0006508~proteolysis	5	9.61538	0.0725524	MMP12, MMP11, MMP7, MMP1, MMP9	51	615	19478	3.10505	1	0.792154	0.771424
GOTERM_BP_DIRECT	GO:0030336~negative regulation of cell migration	3	5.76923	0.083256	CDH11, THY1, SULF1	51	187	19478	6.12708	1	0.878538	0.855548
GOTERM_BP_DIRECT	GO:0035987~endodermal cell differentiation	2	3.84615	0.0837485	COL4A2, MMP9	51	34	19478	22.466	1	0.878538	0.855548
GOTERM_BP_DIRECT	GO:0071222~cellular response to lipopolysaccharide	3	5.76923	0.0870849	CXCL8, CXCL1, MMP9	51	192	19478	5.96752	1	0.895969	0.872524
GOTERM_BP_DIRECT	GO:0098609~cell-cell adhesion	3	5.76923	0.090186	LGALS1, EPCAM, THY1	51	196	19478	5.84574	1	0.910368	0.886545
GOTERM_BP_DIRECT	GO:0048706~embryonic skeletal system development	2	3.84615	0.0931374	COL1A1, SULF1	51	38	19478	20.1011	1	0.922751	0.898604
GOTERM_BP_DIRECT	GO:0008285~negative regulation of cell population proliferation	4	7.69231	0.0996241	CXCL8, IGFBP3, CXCL1, THBS1	51	433	19478	3.52814	1	0.969071	0.943712

[truncated: 3 more sheets: EAC&ESCC_Up_GO CC, EAC&ESCC_Up_GO MF, EAC&ESCC_Up_KEGG]
