# Supplementary material for: Evaluating Potential Therapeutic Targets and Drug Repurposing Based on the Esophageal Cancer Subtypes
Source: Pharmaceuticals (Basel). 2025 Aug 11;18(8):1181. doi: 10.3390/ph18081181 (PMC12389467; doi:10.3390/ph18081181)
Supplement: Supplementary file 1 [file pharmaceuticals-18-01181-s001.zip › Supplementary Table S2.xlsx]

## Sheet: Title
Supplementary Table S2. Full GO and KEGG enrichment analysis results for downregulated DEGs across DEG-EAC, DEG-ESCC, and DEG-EAC&ESCC datasets.

## Sheet: EAC_Down_GO BP
Category	Term	Count	%	PValue	Genes	List Total	Pop Hits	Pop Total	Fold Enrichment	Bonferroni	Benjamini	FDR
GOTERM_BP_DIRECT	GO:0031424~keratinization	22	4.43548	2.68e-17	SPRR2E, SPRR2F, SPRR3, KRT80, KRT4, KRT1, KRT78, KAZN, KRT5, CNFN, EVPL, PPL, TGM1, IL1A, SFN, KRT6C, SPRR1A, SPRR2B, IVL, SPRR1B, TGM3, KRT6B	461	75	19478	12.3938	5.91e-14	5.91e-14	5.88e-14
GOTERM_BP_DIRECT	GO:0008544~epidermis development	22	4.43548	1.51e-16	DSP, SPRR2E, CERS3, COL17A1, SPRR2F, SPRR3, CRABP2, EMP1, GRHL3, KRT5, KRT31, GRHL1, EVPL, ALDH3A2, SCEL, KRT15, GJB5, TGM5, SPRR1A, SPRR2B, SPRR1B, ZNF750	461	81	19478	11.4758	2.45e-13	1.67e-13	1.66e-13
GOTERM_BP_DIRECT	GO:0030216~keratinocyte differentiation	17	3.42742	2.69e-12	DSP, CERS3, SPRR2F, SPRR3, CSTA, ANXA1, EVPL, TGM1, SCEL, IRF6, SLC39A2, SPRR1A, SPRR2B, IVL, SPRR1B, TGM3, TP63	461	67	19478	10.7206	5.94e-09	1.98e-09	1.97e-09
GOTERM_BP_DIRECT	GO:0018149~peptide cross-linking	11	2.21774	2.46e-11	SPRR2E, DSP, TGM1, CSTA, ANXA1, KRT1, SPRR1A, EVPL, IVL, SPRR1B, TGM3	461	22	19478	21.1258	5.42e-08	1.36e-08	1.35e-08
GOTERM_BP_DIRECT	GO:0098609~cell-cell adhesion	22	4.43548	8.57e-09	DSP, CSTA, ANXA1, TMOD3, BAIAP2, CELSR2, CNN3, CRNN, RAB10, DLG2, TRIM29, PERP, BOC, DSG1, PKP1, DSG3, PKP3, CD24, DSC2, DSC3, NECTIN1, MPZL2	461	196	19478	4.74253	1.89e-05	3.78e-06	3.77e-06
GOTERM_BP_DIRECT	GO:0045109~intermediate filament organization	12	2.41935	8.08e-07	DSP, KRT80, KRT4, KRT15, KRT1, KRT13, KRT24, KRT78, KRT5, KRT31, KRT6C, KRT6B	461	71	19478	7.14112	0.00178254	0.000297	0.000296
GOTERM_BP_DIRECT	GO:0061436~establishment of skin barrier	9	1.81452	1.93e-06	CYSRT1, KRT1, TMEM79, SFN, GRHL3, ALOX12, GRHL1, TP63, ZNF750	461	37	19478	10.2774	0.00424163	0.000607	0.000604
GOTERM_BP_DIRECT	GO:0002934~desmosome organization	5	1.00806	1.02e-05	DSP, PERP, PKP3, GRHL1, NECTIN1	461	7	19478	30.1797	0.0221668	0.00280201	0.00278931
GOTERM_BP_DIRECT	GO:0010466~negative regulation of peptidase activity	5	1.00806	1.99e-05	SERPINB3, CSTB, SERPINB4, CSTA, ECM1	461	8	19478	26.4073	0.043041	0.00488825	0.0048661
GOTERM_BP_DIRECT	GO:0006081~aldehyde metabolic process	5	1.00806	8.88e-05	ALDH3A2, ALDH3A1, ALDH3B2, ALDH7A1, ALDH9A1	461	11	19478	19.2053	0.177999	0.0196006	0.0195117
GOTERM_BP_DIRECT	GO:0030855~epithelial cell differentiation	11	2.21774	0.000107	EHF, UPK1A, DHRS9, KRT4, KRT15, SPINK5, KRT13, KRT24, RHCG, KRT31, CNN3	461	98	19478	4.74253	0.210763	0.021516	0.0214185
GOTERM_BP_DIRECT	GO:0045329~carnitine biosynthetic process	4	0.806452	0.000126	SHMT1, BBOX1, ACADM, ALDH9A1	461	5	19478	33.8013	0.243305	0.0232315	0.0231262
GOTERM_BP_DIRECT	GO:0043406~positive regulation of MAP kinase activity	7	1.41129	0.000627	GHR, IL34, LRRK2, S100A12, CD24, TPD52L1, RASGRP1	461	45	19478	6.57248	0.749274	0.103442	0.102973
GOTERM_BP_DIRECT	GO:0006954~inflammatory response	23	4.6371	0.000656	IL1RN, ECM1, ANXA1, CAMK1D, SPINK7, IL34, WNK4, TICAM1, HK1, IL1A, PRDX5, IL36A, IL36B, NAMPT, CXCR2, BLNK, S100A12, BDKRB1, TLR5, S100A9, S100A8, MGLL, NFE2L2	461	432	19478	2.24951	0.765115	0.103442	0.102973
GOTERM_BP_DIRECT	GO:0010951~negative regulation of endopeptidase activity	5	1.00806	0.000722	SERPINB3, SERPINB1, SERPINB13, FETUB, SERPINB8	461	18	19478	11.7366	0.796964	0.106253	0.105772
GOTERM_BP_DIRECT	GO:0007264~small GTPase-mediated signal transduction	11	2.21774	0.000773	TIAM1, DOCK9, RAB38, RHOV, ARHGAP27, PLD1, RND3, RASGRP1, RAPGEFL1, NUCB2, PLD2	461	125	19478	3.71814	0.818459	0.106601	0.106118
GOTERM_BP_DIRECT	GO:0006654~phosphatidic acid biosynthetic process	6	1.20968	0.00113637	DGKA, GPAT3, ABHD5, LPIN1, PLD1, PLD2	461	34	19478	7.45617	0.918683	0.147528	0.146859
GOTERM_BP_DIRECT	GO:0006883~intracellular sodium ion homeostasis	5	1.00806	0.00160204	IL1A, SCNN1G, SCNN1B, SLC1A3, ATP12A	461	22	19478	9.60264	0.970944	0.196428	0.195538
GOTERM_BP_DIRECT	GO:0006979~response to oxidative stress	10	2.01613	0.00338726	ERO1A, DUOX1, PRDX5, GPX3, MTF1, LRRK2, KRT1, ETFDH, NFE2L2, PTGS1	461	128	19478	3.30091	0.99944	0.36805	0.366383
GOTERM_BP_DIRECT	GO:0043616~keratinocyte proliferation	5	1.00806	0.00350206	SFN, IRF6, OVOL1, KLK8, TP63	461	27	19478	7.82438	0.999566	0.36805	0.366383
GOTERM_BP_DIRECT	GO:0002437~inflammatory response to antigenic stimulus	5	1.00806	0.00350206	IL1RN, IL36A, IL36B, IL20RB, RASGRP1	461	27	19478	7.82438	0.999566	0.36805	0.366383
GOTERM_BP_DIRECT	GO:0045087~innate immune response	25	5.04032	0.00477689	NLRX1, SAMD9, CRISP3, PRDM1, NOD2, HK1, IL36A, IL36B, TRIM29, RNASE7, SUSD4, RNF39, S100A12, GBP6, ANXA1, IL34, SH2D1B, PTK6, TICAM1, MID2, NAGK, TTLL12, TLR5, S100A9, S100A8	461	570	19478	1.85314	0.999974	0.479209	0.477038
GOTERM_BP_DIRECT	GO:0022407~regulation of cell-cell adhesion	4	0.806452	0.00582801	SFN, CD24, CELSR2, WNT4	461	16	19478	10.5629	0.999998	0.535934	0.533506
GOTERM_BP_DIRECT	GO:1902808~positive regulation of cell cycle G1/S phase transition	4	0.806452	0.00582801	CRNN, PKP3, FAM83D, TP63	461	16	19478	10.5629	0.999998	0.535934	0.533506
GOTERM_BP_DIRECT	GO:0006885~regulation of pH	4	0.806452	0.00695424	SLC9A9, ATP6V0A4, RHCG, ATP12A	461	17	19478	9.94156	1	0.61392	0.611138
GOTERM_BP_DIRECT	GO:0051092~positive regulation of NF-kappaB transcription factor activity	9	1.81452	0.00766426	CRNN, PRKCH, RIPK4, S100A12, NOD2, CLOCK, S100A9, MID2, S100A8	461	120	19478	3.16887	1	0.650578	0.64763
GOTERM_BP_DIRECT	GO:0045926~negative regulation of growth	4	0.806452	0.00820065	MT1G, MT1X, PTK6, ALOX15B	461	18	19478	9.38925	1	0.670327	0.66729
GOTERM_BP_DIRECT	GO:0010976~positive regulation of neuron projection development	9	1.81452	0.0088417	KAT2B, NDRG4, CAMK1D, BCL11A, PTK6, PTN, S100A9, RGMA, NFE2L2	461	123	19478	3.09158	1	0.681318	0.678231
GOTERM_BP_DIRECT	GO:0007154~cell communication	6	1.20968	0.00948861	GJB2, GJB6, LRRK2, GJB5, TRIP10, KREMEN1	461	55	19478	4.60927	1	0.681318	0.678231
GOTERM_BP_DIRECT	GO:0005978~glycogen biosynthetic process	4	0.806452	0.00956994	GYS2, PPP1R3C, PGM2, ACADM	461	19	19478	8.89508	1	0.681318	0.678231
GOTERM_BP_DIRECT	GO:0045104~intermediate filament cytoskeleton organization	4	0.806452	0.00956994	DSP, KRT6C, PPL, EVPL	461	19	19478	8.89508	1	0.681318	0.678231
GOTERM_BP_DIRECT	GO:0035425~autocrine signaling	3	0.604839	0.010803	SERPINB3, S100A9, S100A8	461	7	19478	18.1078	1	0.722495	0.719221
GOTERM_BP_DIRECT	GO:0002159~desmosome assembly	3	0.604839	0.010803	PKP1, PKP3, DSG3	461	7	19478	18.1078	1	0.722495	0.719221
GOTERM_BP_DIRECT	GO:0007010~cytoskeleton organization	10	2.01613	0.0119526	ARHGAP10, ABLIM1, ABLIM3, KRT4, KRT13, RANBP9, SORBS2, ANK3, CAMSAP1, PLD2	461	156	19478	2.70844	1	0.775865	0.772349
GOTERM_BP_DIRECT	GO:0016266~O-glycan processing	5	1.00806	0.0143446	GALNT14, ST6GALNAC2, B3GNT8, GALNT1, ST3GAL4	461	40	19478	5.28145	1	0.90453	0.900431
GOTERM_BP_DIRECT	GO:0043588~skin development	5	1.00806	0.0156063	DSP, TFAP2B, RIPK4, DHCR24, OVOL1	461	41	19478	5.15264	1	0.956755	0.95242
GOTERM_BP_DIRECT	GO:0071294~cellular response to zinc ion	4	0.806452	0.0183264	MTF1, TSPO, MT1G, MT1X	461	24	19478	7.04194	1	1	0.99592
GOTERM_BP_DIRECT	GO:0010839~negative regulation of keratinocyte proliferation	4	0.806452	0.0183264	SFN, IRF6, OVOL1, SLURP1	461	24	19478	7.04194	1	1	0.99592
GOTERM_BP_DIRECT	GO:0045861~negative regulation of proteolysis	4	0.806452	0.0183264	SERPINB3, CSTB, CSTA, SPINK5	461	24	19478	7.04194	1	1	0.99592
GOTERM_BP_DIRECT	GO:0006631~fatty acid metabolic process	8	1.6129	0.0185632	ALDH3A2, CYP4B1, ECHDC3, ACADM, CYP2E1, CROT, ACOX3, ABHD5	461	114	19478	2.96503	1	1	0.99592
GOTERM_BP_DIRECT	GO:0042742~defense response to bacterium	10	2.01613	0.0205691	GBP6, GSDMC, NAGK, SLC9A9, TAB3, S100A12, S100A14, NOD2, S100A9, S100A8	461	171	19478	2.47086	1	1	0.99592
GOTERM_BP_DIRECT	GO:0006629~lipid metabolic process	13	2.62097	0.0223242	IL1RN, SRD5A1, TECR, EPHX3, ALOX12, ABHD5, ALOX15B, ALDH3A1, ALDH3B2, CH25H, FAM135A, LTA4H, MGLL	461	262	19478	2.09645	1	1	0.99592
GOTERM_BP_DIRECT	GO:0006493~protein O-linked glycosylation	6	1.20968	0.0234952	FUT6, GALNT14, ST6GALNAC2, B3GNT8, GALNT1, FUT3	461	69	19478	3.67405	1	1	0.99592
GOTERM_BP_DIRECT	GO:0060707~trophoblast giant cell differentiation	3	0.604839	0.0265824	SOX15, GJB5, PRDM1	461	11	19478	11.5232	1	1	0.99592
GOTERM_BP_DIRECT	GO:0090136~epithelial cell-cell adhesion	3	0.604839	0.0314077	DSP, PKP3, SERPINB8	461	12	19478	10.5629	1	1	0.99592
GOTERM_BP_DIRECT	GO:0042127~regulation of cell population proliferation	9	1.81452	0.0331671	TFAP2A, BEX4, TFAP2B, TFAP2C, ANXA1, TSPO, PRDM1, FUT3, PTGS1	461	157	19478	2.42207	1	1	0.99592
GOTERM_BP_DIRECT	GO:0008202~steroid metabolic process	5	1.00806	0.0341326	SULT2B1, DHRS9, TSPO, DHCR24, CYP2E1	461	52	19478	4.06266	1	1	0.99592
GOTERM_BP_DIRECT	GO:0070372~regulation of ERK1 and ERK2 cascade	4	0.806452	0.0360743	IL1A, TIAM1, FAM83D, RASGRP1	461	31	19478	5.45182	1	1	0.99592
GOTERM_BP_DIRECT	GO:0042446~hormone biosynthetic process	3	0.604839	0.0365478	DUOX1, CYP11A1, DIO2	461	13	19478	9.75038	1	1	0.99592
GOTERM_BP_DIRECT	GO:0042060~wound healing	6	1.20968	0.0372509	DSP, SPRR3, GRHL3, MYOZ1, PPL, EVPL	461	78	19478	3.25013	1	1	0.99592
GOTERM_BP_DIRECT	GO:0008104~protein localization	9	1.81452	0.0376313	FRMD6, PARD3, TP53INP2, LRRK2, DUOXA1, RRAGD, WNK4, DHCR24, SFN	461	161	19478	2.36189	1	1	0.99592
GOTERM_BP_DIRECT	GO:0007165~signal transduction	42	8.46774	0.0388023	IL1RN, ECM1, NDRG4, CLIC3, CRABP2, WNK4, DAPP1, SEMA3F, NDRG2, RND3, RASGRP1, RAPGEFL1, ENDOU, PPP4R1, IMPA2, NAMPT, CXCR2, TCP11L2, FAM3D, SFN, MAP3K9, FAM83D, MAP3K6, FAM83C, SH3GL1, DUSP5, FGFBP1, PRKCH, CAMK1D, ANXA1, KREMEN1, ARHGAP27, ANK3, ARHGAP10, SCGB1A1, TYRO3, TRIP10, PKP1, RHOV, NECTIN4, CLOCK, FGF11	461	1308	19478	1.3567	1	1	0.99592
GOTERM_BP_DIRECT	GO:0006915~apoptotic process	24	4.83871	0.0394432	LGALS7B, BNIP3, KREMEN1, EMP1, NSG1, ALOX15B, IL1A, RNF144B, SLK, ESPL1, PPP1R13L, ADAMTSL4, PIM1, PDCD4, MAL, MAP3K9, S100A14, PHLDA1, S100A9, FGFR3, S100A8, TP63, ZNF385A, BNIPL	461	656	19478	1.54579	1	1	0.99592
GOTERM_BP_DIRECT	GO:0009612~response to mechanical stimulus	5	1.00806	0.0454909	SCEL, P2RY1, BDKRB1, KRT5, PPL	461	57	19478	3.70628	1	1	0.99592
GOTERM_BP_DIRECT	GO:0045824~negative regulation of innate immune response	4	0.806452	0.0456197	NLRX1, TYRO3, PIM1, SFN	461	34	19478	4.97078	1	1	0.99592
GOTERM_BP_DIRECT	GO:0007169~cell surface receptor protein tyrosine kinase signaling pathway	7	1.41129	0.0462835	EFS, BLNK, TYRO3, PTK6, EPHA1, FGFR3, MTSS1	461	110	19478	2.68874	1	1	0.99592
GOTERM_BP_DIRECT	GO:0070488~neutrophil aggregation	2	0.403226	0.0466762	S100A9, S100A8	461	2	19478	42.2516	1	1	0.99592
GOTERM_BP_DIRECT	GO:0060627~regulation of vesicle-mediated transport	3	0.604839	0.0477031	RAB25, PLD1, PLD2	461	15	19478	8.45033	1	1	0.99592
GOTERM_BP_DIRECT	GO:0006612~protein targeting to membrane	5	1.00806	0.0479863	PARD3, MICALL1, ZDHHC13, ZDHHC21, CWH43	461	58	19478	3.64238	1	1	0.99592
GOTERM_BP_DIRECT	GO:0032496~response to lipopolysaccharide	8	1.6129	0.0486139	GJB2, GJB6, SCGB1A1, DIO2, BDKRB1, IL12A, S100A14, S100A8	461	140	19478	2.41438	1	1	0.99592
GOTERM_BP_DIRECT	GO:0036211~protein modification process	7	1.41129	0.051547	ERO1A, TGM1, PRKCH, TTLL12, TGM5, RABGGTA, TGM3	461	113	19478	2.61736	1	1	0.99592
GOTERM_BP_DIRECT	GO:1902476~chloride transmembrane transport	7	1.41129	0.051547	SLC26A2, CLIC3, CLCA2, SLC1A3, CLDN17, SLC12A6, CLCA4	461	113	19478	2.61736	1	1	0.99592
GOTERM_BP_DIRECT	GO:0030032~lamellipodium assembly	4	0.806452	0.0526064	ABLIM1, ABLIM3, ARHGEF4, WASF2	461	36	19478	4.69463	1	1	0.99592
GOTERM_BP_DIRECT	GO:0050832~defense response to fungus	4	0.806452	0.0526064	RNASE7, S100A12, S100A9, S100A8	461	36	19478	4.69463	1	1	0.99592
GOTERM_BP_DIRECT	GO:0007613~memory	6	1.20968	0.0550925	KAT2B, ADGRF1, ROGDI, PTN, KLK8, SLC6A4	461	87	19478	2.91391	1	1	0.99592
GOTERM_BP_DIRECT	GO:1903830~magnesium ion transmembrane transport	3	0.604839	0.059916	NIPAL4, NIPAL1, ZDHHC13	461	17	19478	7.45617	1	1	0.99592
GOTERM_BP_DIRECT	GO:0019369~arachidonate metabolic process	4	0.806452	0.063986	ALOX12, ALOX15B, CYP2C18, MGLL	461	39	19478	4.3335	1	1	0.99592
GOTERM_BP_DIRECT	GO:0042335~cuticle development	2	0.403226	0.0691926	DUOX1, TMEM79	461	3	19478	28.1678	1	1	0.99592
GOTERM_BP_DIRECT	GO:1902373~negative regulation of mRNA catabolic process	2	0.403226	0.0691926	PKP1, PKP3	461	3	19478	28.1678	1	1	0.99592
GOTERM_BP_DIRECT	GO:0010482~regulation of epidermal cell division	2	0.403226	0.0691926	SFN, TP63	461	3	19478	28.1678	1	1	0.99592
GOTERM_BP_DIRECT	GO:2001303~lipoxin A4 biosynthetic process	2	0.403226	0.0691926	ALOX12, ALOX15B	461	3	19478	28.1678	1	1	0.99592
GOTERM_BP_DIRECT	GO:0006805~xenobiotic metabolic process	7	1.41129	0.0694513	ALDH3A1, GSTA4, S100A12, FMO2, RORA, CYP2E1, CYP2C18	461	122	19478	2.42427	1	1	0.99592
GOTERM_BP_DIRECT	GO:0043542~endothelial cell migration	4	0.806452	0.0721482	S100A2, S100A12, S100A9, S100A8	461	41	19478	4.12211	1	1	0.99592
GOTERM_BP_DIRECT	GO:0022409~positive regulation of cell-cell adhesion	3	0.604839	0.0730641	PKP1, PKP3, FUT3	461	19	19478	6.67131	1	1	0.99592
GOTERM_BP_DIRECT	GO:0045055~regulated exocytosis	3	0.604839	0.0730641	RAB10, SYNGR1, TMEM79	461	19	19478	6.67131	1	1	0.99592
GOTERM_BP_DIRECT	GO:0007009~plasma membrane organization	3	0.604839	0.0730641	ANK3, BAIAP2, MTSS1	461	19	19478	6.67131	1	1	0.99592
GOTERM_BP_DIRECT	GO:0045454~cell redox homeostasis	4	0.806452	0.0763953	ERO1A, PRDX5, TXN, NFE2L2	461	42	19478	4.02396	1	1	0.99592
GOTERM_BP_DIRECT	GO:0002931~response to ischemia	5	1.00806	0.0769705	GJB2, RNLS, CPEB3, AQP3, NFE2L2	461	68	19478	3.10674	1	1	0.99592
GOTERM_BP_DIRECT	GO:0051604~protein maturation	6	1.20968	0.079801	ERO1A, KLK13, TSPAN5, KLK8, KLK11, KLK12	461	97	19478	2.6135	1	1	0.99592
GOTERM_BP_DIRECT	GO:0010838~positive regulation of keratinocyte proliferation	3	0.604839	0.0799529	CRNN, TGM1, TP63	461	20	19478	6.33774	1	1	0.99592
GOTERM_BP_DIRECT	GO:2000647~negative regulation of stem cell proliferation	3	0.604839	0.0799529	SFN, IRF6, OVOL1	461	20	19478	6.33774	1	1	0.99592
GOTERM_BP_DIRECT	GO:0043651~linoleic acid metabolic process	3	0.604839	0.0799529	ALOX12, ALOX15B, CYP2C18	461	20	19478	6.33774	1	1	0.99592
GOTERM_BP_DIRECT	GO:0030036~actin cytoskeleton organization	10	2.01613	0.0849014	KANK1, ANXA1, DAAM1, TRIP10, PKP3, WASF2, RND3, MTSS1, SPTBN2, PHACTR4	461	224	19478	1.88623	1	1	0.99592
GOTERM_BP_DIRECT	GO:0071222~cellular response to lipopolysaccharide	9	1.81452	0.0858366	IL1A, IL36A, IL36B, PDCD4, TSPO, LDOC1, NOD2, TICAM1, TLR5	461	192	19478	1.98055	1	1	0.99592
GOTERM_BP_DIRECT	GO:0045618~positive regulation of keratinocyte differentiation	3	0.604839	0.0870336	PRKCH, PKP1, ALOX15B	461	21	19478	6.03595	1	1	0.99592
GOTERM_BP_DIRECT	GO:0008285~negative regulation of cell population proliferation	16	3.22581	0.0905319	TFAP2A, TFAP2B, CDKN2B, FGFBP1, DHCR24, LDOC1, ALOX15B, SLURP1, SULT2B1, IL1A, KAT2B, SCIN, GJB6, IRF6, BNIPL, ZBTB7C	461	433	19478	1.56126	1	1	0.99592
GOTERM_BP_DIRECT	GO:0050914~sensory perception of salty taste	2	0.403226	0.0911783	SCNN1G, SCNN1B	461	4	19478	21.1258	1	1	0.99592
GOTERM_BP_DIRECT	GO:0046898~response to cycloheximide	2	0.403226	0.0911783	GHR, CDA	461	4	19478	21.1258	1	1	0.99592
GOTERM_BP_DIRECT	GO:0048627~myoblast development	2	0.403226	0.0911783	SOX15, SDC1	461	4	19478	21.1258	1	1	0.99592
GOTERM_BP_DIRECT	GO:0002790~peptide secretion	2	0.403226	0.0911783	CWH43, S100A8	461	4	19478	21.1258	1	1	0.99592
GOTERM_BP_DIRECT	GO:0099601~regulation of neurotransmitter receptor activity	2	0.403226	0.0911783	LYNX1, PSCA	461	4	19478	21.1258	1	1	0.99592
GOTERM_BP_DIRECT	GO:1990743~protein sialylation	2	0.403226	0.0911783	ST6GALNAC2, ST3GAL4	461	4	19478	21.1258	1	1	0.99592
GOTERM_BP_DIRECT	GO:0035725~sodium ion transmembrane transport	7	1.41129	0.0930591	SCNN1G, SLC13A4, SLC24A3, SLC6A9, SCNN1B, WNK4, SLC6A4	461	132	19478	2.24062	1	1	0.99592
GOTERM_BP_DIRECT	GO:0006897~endocytosis	9	1.81452	0.0940507	EPN3, GHR, EHD3, LRRK2, MICALL1, TRIP10, RHOV, WASF2, SH3GL1	461	196	19478	1.94013	1	1	0.99592

## Sheet: EAC_Down_GO CC
Category	Term	Count	%	PValue	Genes	List Total	Pop Hits	Pop Total	Fold Enrichment	Bonferroni	Benjamini	FDR
GOTERM_CC_DIRECT	GO:0001533~cornified envelope	26	5.24194	1.91e-25	SPRR2E, SPRR2F, SPRR3, CSTA, EVPL, PPL, TGM1, SCEL, CYSRT1, SPRR2A, SPRR2B, DSP, ANXA1, SERPINB2, KRT1, KAZN, CNFN, PKP1, DSG1, DSG3, PKP3, SPRR1A, IVL, DSC2, SPRR1B, DSC3	485	60	20795	18.5797	6.84e-23	6.84e-23	6.57e-23
GOTERM_CC_DIRECT	GO:0070062~extracellular exosome	121	24.3952	5.34e-19	IL1RN, CALML3, TGM1, TUBB6, SLK, CYSRT1, NAMPT, CPNE3, KRT6C, KRT6B, TGM3, GBP6, PRKCH, KRT1, SYTL1, KRT78, KRT5, PGD, NCCRP1, MID2, SULT2B1, SCNN1G, C1ORF116, SCNN1B, FETUB, RHCG, S100A9, ALDH7A1, DSC2, S100A8, KPRP, SLC26A2, CRABP2, SHMT1, ALOX12, TXN, NDRG2, EVPL, PPL, FUT3, FUT6, PRDX5, SCIN, S100A16, TSPAN6, ARSF, ATP6V0A4, SFN, S100A14, LTA4H, ATP6V1D, WNT4, PROM2, VAT1, GGT6, NEBL, A2ML1, …	485	2242	20795	2.31402	1.92e-16	9.58e-17	9.21e-17
GOTERM_CC_DIRECT	GO:0030057~desmosome	11	2.21774	5.73e-10	DSP, PERP, DSG1, PKP1, KAZN, PKP3, DSG3, PPL, EVPL, DSC2, DSC3	485	29	20795	16.2634	2.06e-07	6.86e-08	6.59e-08
GOTERM_CC_DIRECT	GO:0005829~cytosol	194	39.1129	1.61e-09	EPHB6, GLTP, CDA, IL1RN, CAPNS2, NAMPT, CPNE3, CHAC1, HERC6, PRKCH, KRT4, KRT1, YOD1, KRT5, ANK3, SULT2B1, RBP7, CH25H, TIAM1, PPP1R3C, DAAM1, PARD3, RRAGD, PADI3, TTLL12, CLOCK, ALDH7A1, SPRR2E, BEX4, SPRR2F, NLRX1, CRABP2, SHMT1, MYCBP2, HSPA4L, WNK4, TXN, EVPL, PPL, PRDX5, S100A16, RNF217, S100A12, SFN, LTA4H, SPRR2A, SPRR2B, SPTBN2, GSDMC, PMM1, BCL11A, SH2D1B, PTK6, ALOX15B, EHD3, CPEB3, SPR…	485	5713	20795	1.45598	5.76e-07	1.44e-07	1.38e-07
GOTERM_CC_DIRECT	GO:0005886~plasma membrane	189	38.1048	5.1e-09	EPHB6, IL1RN, ITPRIP, DGKA, FZD10, ATP12A, AQP3, CELSR2, RAPGEFL1, TM7SF2, NIPAL4, TGM1, ENDOU, CAPNS2, DUOXA1, SLC16A6, PIM1, PLS3, CPNE3, SLC16A9, SLC12A6, SLC39A2, TGM5, PRKCH, PAQR5, KRT1, DIO2, SYTL1, ANK3, TIAM1, SCNN1G, ALDH3A1, C1ORF116, FNDC4, FRMD6, DAAM1, CLDN8, SCNN1B, PARD3, SLC9A9, MALL, TYRO3, LY6D, PKP1, RAB38, TTLL12, PKP3, RHCG, EPHA1, S100A9, DSC2, S100A8, DSC3, COL17A1, SLC26A…	485	5597	20795	1.44785	1.83e-06	3.66e-07	3.52e-07
GOTERM_CC_DIRECT	GO:0005737~cytoplasm	193	38.9113	1.65e-07	GLTP, CALML3, MT1X, FZD10, AQP3, ENDOU, IL36A, PPP4R1, IL36B, SOX15, NAMPT, CPNE3, CHAC1, TP63, HERC6, PRKCH, KRT1, YOD1, KRT5, ANK3, SULT2B1, RRAGD, PADI3, MT1G, CYP2E1, TTLL12, SPRR2E, KPRP, BEX4, CRABP2, SHMT1, MYCBP2, HSPA4L, WNK4, TXN, EVPL, PPL, KLK8, PRDX5, RNF217, S100A12, SFN, LTA4H, SPRR2A, SPTBN2, GSDMC, BCL11A, TPRG1, NEBL, PTK6, CNFN, ALOX15B, AIF1L, CRNN, EHD3, CPEB3, SPRR1B, WDR47,…	485	6004	20795	1.37827	5.91e-05	9.85e-06	9.47e-06
GOTERM_CC_DIRECT	GO:0016323~basolateral plasma membrane	21	4.23387	5.83e-06	CA12, DSP, NDRG4, ANXA1, ANK3, NOD2, ATP12A, AQP3, SLC7A1, DLG2, SLC6A9, GM2A, CLDN8, P2RY1, SLC16A6, CLDN17, ATP6V0A4, RHCG, SLC12A6, WASF2, PROM2	485	270	20795	3.33482	0.00209178	0.000299	0.000287
GOTERM_CC_DIRECT	GO:0005856~cytoskeleton	32	6.45161	2.74e-05	KANK1, LRRK2, KRT24, NOD2, SNX31, EVPL, PPL, GYS2, EPB41L4A, S100A12, TCP11L2, PLEKHN1, WASF2, MPZL2, DSP, ZNF185, TMOD3, KRT1, KRT13, KAZN, ANK3, PTPN13, BAIAP2, KRT31, ALOX15B, RAB10, FRMD6, KRT15, PARD3, TRIP10, S100A9, S100A8	485	594	20795	2.30983	0.00979966	0.00123098	0.00118298
GOTERM_CC_DIRECT	GO:0005912~adherens junction	16	3.22581	3.61e-05	DSP, ANXA1, TMOD3, BAIAP2, ALOX15B, CNN3, RAB10, DLG2, TRIM29, PARD3, MICALL1, PKP1, PKP3, NECTIN4, DSC2, NECTIN1	485	188	20795	3.64905	0.0128742	0.00143972	0.00138358
GOTERM_CC_DIRECT	GO:0016324~apical plasma membrane	25	5.04032	4.33e-05	SLC26A2, PARD6G, PLD1, ATP12A, SLC7A1, DUOX1, GM2A, P2RY1, ATP6V0A4, CLCA4, PROM2, SPTBN2, CA12, MREG, ANXA1, SORBS2, RAB27B, SCNN1G, SLC6A9, SCNN1B, PARD3, GJB6, MAL, DSG1, RHCG	485	414	20795	2.58915	0.0154283	0.00155482	0.00149419
GOTERM_CC_DIRECT	GO:0005882~intermediate filament	13	2.62097	8.23e-05	DSP, KRT80, KRT4, KRT13, KRT24, KRT78, KRT5, KRT31, EVPL, PPL, KRT15, PKP1, KRT6C	485	136	20795	4.09847	0.0291253	0.00268697	0.00258218
GOTERM_CC_DIRECT	GO:0005615~extracellular space	65	13.1048	0.00110583	ERO1A, IL1RN, ECM1, LRRK2, CRISP3, CXCL17, FZD10, DMKN, GHR, ENDOU, IL36A, IL36B, NAMPT, IL12A, FAM3D, SERPINB3, SERPINB4, SERPINB1, FGFBP1, ANXA1, SERPINB2, SPINK7, GPX3, KRT1, KRT78, KRT31, SERPINB8, ALDH3A1, IL1A, FNDC4, FETUB, S100A9, S100A8, COL17A1, SERPINB11, CSTB, CSTA, SERPINB13, LYPD3, PTN, SEMA3F, KLK8, CD1A, PRRG4, PRDX5, S100A16, RNASE7, SFN, AGA, S100A14, CPA4, SPTBN2, WNT4, LGALS7B…	485	1867	20795	1.49275	0.327809	0.0330828	0.0317926
GOTERM_CC_DIRECT	GO:0015629~actin cytoskeleton	17	3.42742	0.00138561	AHNAK, KLHL2, SORBS2, GRHL3, BAIAP2, ATP12A, BARX2, MTSS1, CNN3, AIF1L, ABLIM1, SCIN, ABLIM3, SYNPO2L, TSPAN5, MYOZ1, WASF2	485	291	20795	2.5048	0.392121	0.0382642	0.036772
GOTERM_CC_DIRECT	GO:0031410~cytoplasmic vesicle	17	3.42742	0.00195233	SERPINB3, GBP6, LRRK2, SLC1A3, PLD1, PLD2, PRDX5, ADGRF1, RAB25, TP53INP2, MALL, RAB38, RHCG, SLC39A2, PHLDA1, DSC2, PROM2	485	301	20795	2.42158	0.504194	0.0500633	0.0481109
GOTERM_CC_DIRECT	GO:0045095~keratin filament	9	1.81452	0.00218922	KRT80, KRT4, KRT1, KRT13, KRT78, KRTAP3-2, KRT5, KRT6C, KRT6B	485	99	20795	3.89784	0.544696	0.0523953	0.050352
GOTERM_CC_DIRECT	GO:0030054~cell junction	13	2.62097	0.00241061	SMAGP, HCAR2, NFIA, PPP1R13L, PARD3, GJB6, NAMPT, CLCA2, CPNE3, DSG3, PKP3, DSC3, SPTBN2	485	198	20795	2.81511	0.57956	0.054088	0.0519787
GOTERM_CC_DIRECT	GO:0005911~cell-cell junction	12	2.41935	0.00547586	COL17A1, TIAM1, PDZD2, PRKCH, PARD3, PERP, DSG1, PKP3, DSG3, WASF2, AQP3, DSC3	485	192	20795	2.67977	0.860715	0.115637	0.111128
GOTERM_CC_DIRECT	GO:0030141~secretory granule	8	1.6129	0.00637025	SCGB1A1, KLK13, RAB27B, BAIAP2, SPRR2A, KLK8, KLK11, KLK12	485	94	20795	3.64905	0.899161	0.127051	0.122096
GOTERM_CC_DIRECT	GO:0070161~anchoring junction	7	1.41129	0.00854015	SCIN, CLCA2, PKP1, PARD6G, SORBS2, PKP3, SH3GL1	485	76	20795	3.94913	0.953998	0.161364	0.155071
GOTERM_CC_DIRECT	GO:0009986~cell surface	26	5.24194	0.0122931	EPHB6, IGSF3, SLC1A3, FZD10, NOD2, GHR, DUOX1, UPK1A, P2RY1, CXCR2, FCER1A, WNT4, PROM2, FGFBP1, ANXA1, KRT4, ANK3, HSPA2, RGMA, IL1A, TYRO3, LY6D, SDC1, CD24, CRYAB, FGFR3	485	662	20795	1.68396	0.988211	0.220072	0.211489
GOTERM_CC_DIRECT	GO:0005576~extracellular region	71	14.3145	0.0128733	EPHB6, CDA, ECM1, PSCA, CRISP3, PRSS27, CWH43, DMKN, GHR, ENDOU, IL36A, IL36B, GM2A, ADAMTSL4, PGM2, IL12A, FAM3D, MUC15, SERPINB3, TMPRSS11A, SERPINB1, FGFBP1, ANXA1, SERPINB2, GPX3, KRT1, SPINK5, TMPRSS11D, IL1A, ADGRF1, LY6D, FETUB, S100A9, DNASE1L3, S100A8, DSC3, COL17A1, CSTB, LYPD2, LYPD3, PTN, TXN, KLK8, PRRG4, FUT6, PDZD2, RNASE7, SUSD4, CLCA2, ST3GAL4, S100A12, AGA, LTA4H, LY6G6C, SPRR2A…	485	2313	20795	1.31613	0.990453	0.220072	0.211489
GOTERM_CC_DIRECT	GO:0005783~endoplasmic reticulum	41	8.26613	0.0169327	ERO1A, CRABP2, LRRK2, TECR, ZDHHC21, PTN, CWH43, TM7SF2, DUOX1, UPK1A, PDZD2, DUOXA1, TSPO, BDKRB1, GPAT3, AGA, CERS3, LYNX1, ELOVL4, BNIP3, SPINK5, ZDHHC13, EPHX3, DHCR24, ANK3, NSG1, DHRS1, RGMA, SULT2B1, ALDH3A1, FNDC4, REEP4, CLDN8, MAL, TAB3, CPEB3, LPIN1, FGFR3, DNASE1L3, DSC2, NUCB2	485	1213	20795	1.44924	0.997825	0.276311	0.265536
GOTERM_CC_DIRECT	GO:0010008~endosome membrane	14	2.82258	0.0198213	ANXA1, VPS4B, TICAM1, CD1A, SLC6A4, RAB10, ARHGAP10, EHD3, PLIN3, TAB3, ATP6V0A4, RHOV, ATP6V1D, SH3GL1	485	292	20795	2.05571	0.999244	0.309384	0.297319
GOTERM_CC_DIRECT	GO:0016328~lateral plasma membrane	6	1.20968	0.0235139	GJB2, ANXA1, SLC6A9, DSG1, ANK3, NSG1	485	70	20795	3.67511	0.999805	0.351729	0.338012
GOTERM_CC_DIRECT	GO:0045111~intermediate filament cytoskeleton	5	1.00806	0.03466	KRT80, KRT4, KRT13, EVPL, S100A8	485	53	20795	4.04493	0.999997	0.497717	0.478307
GOTERM_CC_DIRECT	GO:0005923~bicellular tight junction	8	1.6129	0.0427814	PARD3, CLDN8, WNK4, PARD6G, CLDN17, ANK3, DSG3, CGNL1	485	138	20795	2.48558	1	0.574819	0.552402
GOTERM_CC_DIRECT	GO:0005789~endoplasmic reticulum membrane	38	7.66129	0.0432315	ERO1A, NDRG4, PIGN, LRRK2, TECR, CYP4F22, PLD1, RASGRP1, CYP2C18, TM7SF2, PLD2, PTGS1, RDH12, DUOXA1, GPAT3, CERS3, CERS4, ELOVL4, SRD5A1, ATG9B, BNIP3, GALNT1, SPINK5, DIO2, CYP4B1, FMO2, DHCR24, NSG1, RAB10, ALDH3A2, CH25H, DHRS9, REEP4, TYRO3, ATP13A4, CYP2E1, LPIN1, MGLL	485	1186	20795	1.37378	1	0.574819	0.552402
GOTERM_CC_DIRECT	GO:1990660~calprotectin complex	2	0.403226	0.046009	S100A9, S100A8	485	2	20795	42.8763	1	0.586006	0.563154
GOTERM_CC_DIRECT	GO:0070160~tight junction	4	0.806452	0.0473376	PARD3, PARD6G, CLDN17, DSG3	485	35	20795	4.90015	1	0.586006	0.563154
GOTERM_CC_DIRECT	GO:0043231~intracellular membrane-bounded organelle	33	6.65323	0.0554947	ERO1A, SAMD9, LRRK2, MYCBP2, CLTB, CROT, ABHD5, CYP2C18, TM7SF2, PTGS1, PRDX5, PDZD2, GM2A, BLNK, TSPO, SPTBN2, RIPK4, SPINK5, EPHX3, GRHL1, EPN3, ALDH3A2, SULT2B1, DHRS9, LPAR6, RRAGD, TRIP10, PLEKHM1, PADI3, CYP2E1, CD24, CLOCK, NUCB2	485	1022	20795	1.38446	1	0.647297	0.622054
GOTERM_CC_DIRECT	GO:0055038~recycling endosome membrane	7	1.41129	0.0558947	RAB10, EHD3, ATG9B, MICALL1, SLC9A9, ATP13A4, NSG1	485	117	20795	2.56525	1	0.647297	0.622054
GOTERM_CC_DIRECT	GO:0034774~secretory granule lumen	7	1.41129	0.0577903	CDA, CSTB, SERPINB1, S100A12, PGM2, S100A9, S100A8	485	118	20795	2.54351	1	0.648335	0.623052
GOTERM_CC_DIRECT	GO:0043034~costamere	3	0.604839	0.0647088	AHNAK, AHNAK2, ANK3	485	18	20795	7.14605	1	0.695848	0.668712
GOTERM_CC_DIRECT	GO:0016020~membrane	142	28.629	0.0659635	EPHB6, ERO1A, GALNT14, ITPRIP, DGKA, CWH43, AQP3, CELSR2, RAPGEFL1, TM7SF2, NIPAL4, TGM1, NIPAL1, DUOXA1, SLC16A6, FAM3D, MAP3K9, SLC12A6, PRKCH, PAQR5, KRT1, DIO2, SYTL1, KRT5, ANK3, TMEM254, ALDH3A2, DAAM1, SCNN1B, MALL, LY6D, MAL, RAB38, DSC3, COL17A1, SLC26A2, NDRG4, IGSF3, MYCBP2, WNK4, IL20RB, SLC1A3, ALOX12, NDRG2, CYP4F22, PLD1, EVPL, PPL, RASGRP1, CD1A, FUT3, HCAR2, FUT6, ALDH3B2, SYNGR1…	485	5415	20795	1.12436	1	0.695848	0.668712
GOTERM_CC_DIRECT	GO:0098552~side of membrane	7	1.41129	0.0678403	LYNX1, PSCA, LY6D, LYPD2, LYPD3, LY6G6C, RGMA	485	123	20795	2.44011	1	0.695848	0.668712
GOTERM_CC_DIRECT	GO:0005922~connexin complex	3	0.604839	0.0848957	GJB2, GJB6, GJB5	485	21	20795	6.12518	1	0.843723	0.81082
GOTERM_CC_DIRECT	GO:0009925~basal plasma membrane	5	1.00806	0.0869575	SLC6A9, CLCA2, SLC1A3, ANK3, SLC7A1	485	72	20795	2.97752	1	0.843723	0.81082

## Sheet: EAC_Down_GO MF
Category	Term	Count	%	PValue	Genes	List Total	Pop Hits	Pop Total	Fold Enrichment	Bonferroni	Benjamini	FDR
GOTERM_MF_DIRECT	GO:0005515~protein binding	399	80.4435	4.4e-09	CDA, EHF, FZD10, PPP4R1, CAPNS2, SOX15, NAMPT, NCKAP5, GBP6, PRKCH, SYTL1, LDOC1, SULT2B1, RBP7, CH25H, DAAM1, CLDN8, PARD3, TMEM79, TYRO3, PADI3, CLOCK, NLRX1, CRABP2, SHMT1, LYPD2, IL20RB, PRDX5, RDH12, S100A16, GRPEL2, S100A12, SFN, S100A14, LTA4H, PROM2, PMM1, NEBL, TPRG1, ELL2, AIF1L, EHD3, GJB2, GJB6, GJB5, CPEB3, WDR47, CLTB, SLC6A4, UBL3, ADAMTSL4, IMPA2, TCP11L2, TSPO, PLEKHN1, CGNL1, SE…	484	13690	19253	1.15937	3.41e-06	3.41e-06	3.38e-06
GOTERM_MF_DIRECT	GO:0030280~structural constituent of skin epidermis	10	2.01613	2.43e-07	SPRR2E, KRT80, KRT4, KRT1, KRT78, PKP1, KRT5, KRT6C, SPRR1A, KRT6B	484	37	19253	10.7511	0.000188	9.42e-05	9.34e-05
GOTERM_MF_DIRECT	GO:0098641~cadherin binding involved in cell-cell adhesion	7	1.41129	3.47e-06	RAB10, ANXA1, TRIM29, TMOD3, PKP3, BAIAP2, CNN3	484	18	19253	15.4696	0.00268336	0.000896	0.000889
GOTERM_MF_DIRECT	GO:0004029~aldehyde dehydrogenase (NAD+) activity	6	1.20968	2.37e-05	ALDH3A2, ALDH4A1, ALDH3A1, ALDH3B2, ALDH7A1, ALDH9A1	484	15	19253	15.9116	0.0182046	0.00459304	0.00455744
GOTERM_MF_DIRECT	GO:0005198~structural molecule activity	16	3.22581	0.000176	DSP, SPRR2E, SPRR3, KRT13, KRT24, CLTB, EVPL, PPL, CLDN8, KRT15, CLDN17, KRTAP3-2, CRYAB, SPRR1A, SPRR1B, TGM3	484	201	19253	3.16648	0.12709	0.0271822	0.0269715
GOTERM_MF_DIRECT	GO:0005149~interleukin-1 receptor binding	5	1.00806	0.000321	IL1A, IL1RN, IL36A, IL36B, TLR5	484	14	19253	14.2068	0.219778	0.0413561	0.0410355
GOTERM_MF_DIRECT	GO:0048306~calcium-dependent protein binding	9	1.81452	0.00103947	CRNN, ANXA1, S100A2, S100A16, S100A12, CPNE3, S100A14, S100A9, S100A8	484	82	19253	4.36598	0.552899	0.114936	0.114045
GOTERM_MF_DIRECT	GO:0004867~serine-type endopeptidase inhibitor activity	10	2.01613	0.00180861	SERPINB3, SERPINB11, SERPINB4, SERPINB1, SERPINB13, SERPINB2, SPINK7, SPINK5, A2ML1, SERPINB8	484	110	19253	3.61627	0.753683	0.168547	0.16724
GOTERM_MF_DIRECT	GO:0005509~calcium ion binding	33	6.65323	0.00199333	DGKA, CALML3, RASGRP1, CELSR2, PRRG4, DUOX1, SCIN, CAPNS2, CRTAC1, S100A16, S100A12, PLS3, S100A14, SLC25A23, TGM3, ANXA1, S100A2, ALOX15B, AIF1L, CRNN, GJB2, EHD3, VSNL1, PADI3, DSG1, DSG3, S100A9, DNASE1L3, S100A8, PLCD1, DSC2, NUCB2, DSC3	484	739	19253	1.77633	0.786556	0.168547	0.16724
GOTERM_MF_DIRECT	GO:0005200~structural constituent of cytoskeleton	10	2.01613	0.0021776	DSP, TUBB6, KRT15, SORBS2, ANK3, KRT5, KRT31, PPL, KRT6B, SPTBN2	484	113	19253	3.52026	0.814982	0.168547	0.16724
GOTERM_MF_DIRECT	GO:0008289~lipid binding	14	2.82258	0.00304592	GLTP, ANXA1, DGKA, RASGRP1, ALOX15B, EPN3, GHR, TIAM1, RBP7, BLNK, TRIP10, MAL, SPRR2A, SH3GL1	484	214	19253	2.60236	0.905687	0.214322	0.21266
GOTERM_MF_DIRECT	GO:0004028~3-chloroallyl aldehyde dehydrogenase activity	3	0.604839	0.00597284	ALDH3A2, ALDH3A1, ALDH3B2	484	5	19253	23.8674	0.990312	0.385248	0.382262
GOTERM_MF_DIRECT	GO:0042802~identical protein binding	62	12.5	0.00748869	GLTP, CDA, LRRK2, HSPB8, AQP3, SLC6A4, GHR, TGM1, SLK, CYSRT1, PPP1R13L, TRIM29, ADAMTSL4, NAMPT, ACADM, TP63, SH3GL1, S100A2, GPX3, KCTD1, MID2, MTSS1, DAAM1, CLDN8, TMEM79, PADI3, CLDN17, RHCG, CRYAB, ALDH7A1, AHNAK, VPS4B, SHMT1, MYCBP2, RASGRP1, PRDX5, MICALL1, FCHO2, S100A12, SFN, LY6G6C, FAM83A, TFAP2A, IL34, BNIP3, KLHL2, BBOX1, SORBS2, PTK6, GRHL1, BAIAP2, TPD52L1, OTOP3, ALDH4A1, GJB2, G…	484	1777	19253	1.3879	0.997027	0.445865	0.442409
GOTERM_MF_DIRECT	GO:0016620~oxidoreductase activity, acting on the aldehyde or oxo group of donors, NAD or NADP as acceptor	4	0.806452	0.00967185	ALDH3A2, ALDH3A1, ALDH3B2, ALDH9A1	484	18	19253	8.83976	0.999459	0.534715	0.53057
GOTERM_MF_DIRECT	GO:0008093~cytoskeletal anchor activity	4	0.806452	0.0130212	MICALL1, SORBS2, ANK3, BAIAP2	484	20	19253	7.95579	0.999961	0.649718	0.644682
GOTERM_MF_DIRECT	GO:0004869~cysteine-type endopeptidase inhibitor activity	5	1.00806	0.0134309	SERPINB3, CSTB, CSTA, SERPINB13, FETUB	484	37	19253	5.37553	0.999972	0.649718	0.644682
GOTERM_MF_DIRECT	GO:0045296~cadherin binding	16	3.22581	0.0152528	AHNAK, DOCK9, ANK3, EVPL, PPL, SLK, PPP1R13L, MICALL1, PKP1, PLIN3, EPS8L1, SFN, PKP3, WASF2, SH3GL1, SPTBN2	484	319	19253	1.99518	0.999993	0.653912	0.648843
GOTERM_MF_DIRECT	GO:0003779~actin binding	17	3.42742	0.0155175	ANKRD35, TMOD3, LRRK2, KLHL2, NOD2, MTSS1, CNN3, ABLIM1, SCIN, ABLIM3, DAAM1, SYNPO2L, EPS8L1, MYOZ1, WASF2, SPTBN2, PHACTR4	484	349	19253	1.93766	0.999994	0.653912	0.648843
GOTERM_MF_DIRECT	GO:0001786~phosphatidylserine binding	6	1.20968	0.0160521	GSDMC, SCIN, ANXA1, FCHO2, PLEKHN1, PLCD1	484	59	19253	4.04531	0.999996	0.653912	0.648843
GOTERM_MF_DIRECT	GO:0050699~WW domain binding	4	0.806452	0.0214756	PRRG4, SCNN1G, SCNN1B, TP63	484	24	19253	6.62982	1	0.831106	0.824664
GOTERM_MF_DIRECT	GO:0003810~protein-glutamine gamma-glutamyltransferase activity	3	0.604839	0.0247345	TGM1, TGM5, TGM3	484	10	19253	11.9337	1	0.911643	0.904576
GOTERM_MF_DIRECT	GO:1901981~phosphatidylinositol phosphate binding	4	0.806452	0.0265931	SNX24, PLEKHN1, PHLDA1, PLCD1	484	26	19253	6.11983	1	0.935593	0.92834
GOTERM_MF_DIRECT	GO:0050786~RAGE receptor binding	3	0.604839	0.029736	S100A12, S100A9, S100A8	484	11	19253	10.8488	1	0.961363	0.953911
GOTERM_MF_DIRECT	GO:0005506~iron ion binding	9	1.81452	0.0300137	CH25H, CYP11A1, BBOX1, CYP4B1, ALOX12, CYP2E1, CYP4F22, ALOX15B, CYP2C18	484	145	19253	2.46904	1	0.961363	0.953911
GOTERM_MF_DIRECT	GO:0016491~oxidoreductase activity	12	2.41935	0.0310518	ALDH3A2, ERO1A, ALDH4A1, VAT1, TP53I3, CLIC3, RDH12, DHRS9, TECR, ETFDH, CYP2E1, TM7SF2	484	230	19253	2.07542	1	0.961363	0.953911
GOTERM_MF_DIRECT	GO:0016702~oxidoreductase activity, acting on single donors with incorporation of molecular oxygen, incorporation of two atoms of oxygen	3	0.604839	0.0351001	ALOX12, ALOX15B, PTGS1	484	12	19253	9.94473	1	1	0.993532
GOTERM_MF_DIRECT	GO:0016627~oxidoreductase activity, acting on the CH-CH group of donors	3	0.604839	0.0408055	SRD5A1, TECR, ACADM	484	13	19253	9.17975	1	1	0.993532
GOTERM_MF_DIRECT	GO:0001228~DNA-binding transcription activator activity, RNA polymerase II-specific	20	4.03226	0.0463694	TFAP2A, TFAP2B, TFAP2C, EHF, HLF, IRX3, GRHL3, GRHL1, BARX2, MEIS1, NFIA, MTF1, SOX15, PAX9, IRF6, CLOCK, PITX1, TP63, ZNF750, NFE2L2	484	497	19253	1.60076	1	1	0.993532
GOTERM_MF_DIRECT	GO:0051015~actin filament binding	11	2.21774	0.0478067	ABLIM1, SCIN, ABLIM3, NEBL, GJB6, PLS3, ARHGAP27, CNN3, SLC6A4, AIF1L, SPTBN2	484	217	19253	2.01644	1	1	0.993532
GOTERM_MF_DIRECT	GO:0005125~cytokine activity	10	2.01613	0.0561888	IL1A, IL1RN, IL36A, IL36B, IL34, NAMPT, IL12A, FAM3D, SLURP1, WNT4	484	194	19253	2.05046	1	1	0.993532
GOTERM_MF_DIRECT	GO:0004601~peroxidase activity	4	0.806452	0.0608798	DUOX1, PRDX5, GPX3, PTGS1	484	36	19253	4.41988	1	1	0.993532
GOTERM_MF_DIRECT	GO:0002020~protease binding	7	1.41129	0.0629602	SERPINB3, CSTB, SERPINB4, CSTA, ECM1, SERPINB13, ADAMTSL4	484	112	19253	2.48618	1	1	0.993532
GOTERM_MF_DIRECT	GO:0035091~phosphatidylinositol binding	7	1.41129	0.0651563	MREG, PARD3, FCHO2, SNX24, PLD1, SNX31, PLD2	484	113	19253	2.46418	1	1	0.993532
GOTERM_MF_DIRECT	GO:0031489~myosin V binding	3	0.604839	0.0666443	RAB10, RAB25, RAB27B	484	17	19253	7.01981	1	1	0.993532
GOTERM_MF_DIRECT	GO:0050473~arachidonate 15-lipoxygenase activity	2	0.403226	0.0733924	ALOX12, ALOX15B	484	3	19253	26.5193	1	1	0.993532
GOTERM_MF_DIRECT	GO:0016165~linoleate 13S-lipoxygenase activity	2	0.403226	0.0733924	ALOX12, ALOX15B	484	3	19253	26.5193	1	1	0.993532
GOTERM_MF_DIRECT	GO:0052814~medium-chain fatty aldehyde dehydrogenase (NAD+) activity	2	0.403226	0.0733924	ALDH3A2, ALDH3B2	484	3	19253	26.5193	1	1	0.993532
GOTERM_MF_DIRECT	GO:0050061~long-chain fatty aldehyde dehydrogenase (NAD+) activity	2	0.403226	0.0733924	ALDH3A2, ALDH3B2	484	3	19253	26.5193	1	1	0.993532
GOTERM_MF_DIRECT	GO:0015095~magnesium ion transmembrane transporter activity	3	0.604839	0.0737659	NIPAL4, NIPAL1, ZDHHC13	484	18	19253	6.62982	1	1	0.993532
GOTERM_MF_DIRECT	GO:0019901~protein kinase binding	19	3.83065	0.0756738	CDKN2B, BCL11A, PTN, NOD2, TICAM1, RND3, GHR, KAT2B, DLG2, BLNK, SFN, RHOV, CD24, SLC12A6, FAM83D, EPHA1, FAM83C, SASH1, FAM83A	484	495	19253	1.52687	1	1	0.993532
GOTERM_MF_DIRECT	GO:1990606~membrane scission GTPase motor activity	4	0.806452	0.0783875	RAB10, LRRK2, RRAGD, RAB27B	484	40	19253	3.97789	1	1	0.993532
GOTERM_MF_DIRECT	GO:0004706~JUN kinase kinase kinase activity	3	0.604839	0.0886841	LRRK2, MAP3K9, MAP3K6	484	20	19253	5.96684	1	1	0.993532
GOTERM_MF_DIRECT	GO:0042834~peptidoglycan binding	3	0.604839	0.0886841	RNASE7, NOD2, HK1	484	20	19253	5.96684	1	1	0.993532
GOTERM_MF_DIRECT	GO:0050661~NADP binding	4	0.806452	0.0927899	DUOX1, FMO2, PGD, TM7SF2	484	43	19253	3.70037	1	1	0.993532
GOTERM_MF_DIRECT	GO:0042803~protein homodimerization activity	26	5.24194	0.0953093	CDA, SHMT1, HSPB8, VPS4B, LRRK2, TXN, GHR, SLK, IMPA2, S100A16, GRPEL2, MFSD1, MAP3K9, TFAP2B, BCL11A, BNIP3, GRHL1, TPD52L1, MID2, ALDH3A2, TP53I3, GSTA4, GPD1L, CRYAB, MGLL, NECTIN1	484	753	19253	1.37351	1	1	0.993532
GOTERM_MF_DIRECT	GO:0005243~gap junction channel activity	3	0.604839	0.0964494	GJB2, GJB6, GJB5	484	21	19253	5.6827	1	1	0.993532
GOTERM_MF_DIRECT	GO:1903763~gap junction channel activity involved in cell communication by electrical coupling	2	0.403226	0.0966419	GJB2, GJB6	484	4	19253	19.8895	1	1	0.993532
GOTERM_MF_DIRECT	GO:0019834~phospholipase A2 inhibitor activity	2	0.403226	0.0966419	ANXA1, SCGB1A1	484	4	19253	19.8895	1	1	0.993532
GOTERM_MF_DIRECT	GO:0035662~Toll-like receptor 4 binding	2	0.403226	0.0966419	S100A9, S100A8	484	4	19253	19.8895	1	1	0.993532
GOTERM_MF_DIRECT	GO:0097110~scaffold protein binding	5	1.00806	0.0989167	DSP, KRT15, P2RY1, KRT5, BAIAP2	484	70	19253	2.84135	1	1	0.993532

## Sheet: EAC_Down_KEGG
Category	Term	Count	%	PValue	Genes	List Total	Pop Hits	Pop Total	Fold Enrichment	Bonferroni	Benjamini	FDR
KEGG_PATHWAY	hsa01100:Metabolic pathways	66	13.3065	0.000137	CDA, GALNT14, ST6GALNAC2, PIGN, DGKA, TECR, ATP12A, HK1, TM7SF2, GYS2, IMPA2, NMRK1, NAMPT, PGM2, ACADM, CHAC1, CERS3, BCKDHA, CERS4, ELOVL4, GPX3, GPT2, BPGM, PGD, SULT2B1, ALDH3A2, ITPKC, ALDH3A1, CYP2E1, ACOX3, ALDH7A1, MGLL, ALDH9A1, SHMT1, NDUFA4L2, ALOX12, PLD1, CYP2C18, PLD2, FUT3, PTGS1, FUT6, ALDH3B2, RDH12, CYP11A1, ST3GAL4, ATP6V0A4, GPAT3, LTA4H, ATP6V1D, CA12, GGT6, PMM1, SRD5A1, GAL…	231	1570	8534	1.55305	0.0360556	0.0367191	0.0365826
KEGG_PATHWAY	hsa00410:beta-Alanine metabolism	6	1.20968	0.00130437	ALDH3A2, ALDH3A1, ALDH3B2, ACOX3, ALDH7A1, ALDH9A1	231	31	8534	7.1504	0.296089	0.172522	0.171881
KEGG_PATHWAY	hsa00010:Glycolysis / Gluconeogenesis	8	1.6129	0.0020732	ALDH3A2, ALDH3A1, ALDH3B2, PGM2, BPGM, ALDH7A1, HK1, ALDH9A1	231	67	8534	4.41119	0.427801	0.172522	0.171881
KEGG_PATHWAY	hsa00340:Histidine metabolism	5	1.00806	0.00256538	ALDH3A2, ALDH3A1, ALDH3B2, ALDH7A1, ALDH9A1	231	22	8534	8.3963	0.498913	0.172522	0.171881
KEGG_PATHWAY	hsa00561:Glycerolipid metabolism	7	1.41129	0.00787788	ALDH3A2, DGKA, GPAT3, LPIN1, ALDH7A1, MGLL, ALDH9A1	231	65	8534	3.97855	0.88087	0.42383	0.422254
KEGG_PATHWAY	hsa04936:Alcoholic liver disease	10	2.01613	0.0157098	ALDH3A2, TAB3, IL12A, ACADM, CYP2E1, ACOX3, TICAM1, LPIN1, ALDH7A1, ALDH9A1	231	144	8534	2.56554	0.98587	0.704321	0.701703
KEGG_PATHWAY	hsa04360:Axon guidance	11	2.21774	0.0267532	EPHB6, SEMA4A, ABLIM1, ABLIM3, PARD3, BOC, PARD6G, SEMA3F, EPHA1, RGMA, WNT4	231	184	8534	2.20859	0.999321	0.938391	0.934902
KEGG_PATHWAY	hsa00071:Fatty acid degradation	5	1.00806	0.0279075	ALDH3A2, ACADM, ACOX3, ALDH7A1, ALDH9A1	231	43	8534	4.29578	0.999506	0.938391	0.934902
KEGG_PATHWAY	hsa00280:Valine, leucine and isoleucine degradation	5	1.00806	0.0396903	ALDH3A2, BCKDHA, ACADM, ALDH7A1, ALDH9A1	231	48	8534	3.8483	0.999981	1	1
KEGG_PATHWAY	hsa04115:p53 signaling pathway	6	1.20968	0.0513129	TP53I3, PPP1R13L, PERP, CCNG2, SFN, ZNF385A	231	75	8534	2.9555	0.999999	1	1
KEGG_PATHWAY	hsa00564:Glycerophospholipid metabolism	7	1.41129	0.0592905	ETNK2, DGKA, GPAT3, GPD1L, LPIN1, PLD1, PLD2	231	103	8534	2.51074	1	1	1
KEGG_PATHWAY	hsa04721:Synaptic vesicle cycle	6	1.20968	0.061567	SLC6A9, CLTB, SLC1A3, ATP6V0A4, ATP6V1D, SLC6A4	231	79	8534	2.80585	1	1	1
KEGG_PATHWAY	hsa00480:Glutathione metabolism	5	1.00806	0.0741373	GGT6, GSTA4, GPX3, CHAC1, PGD	231	59	8534	3.13082	1	1	1
KEGG_PATHWAY	hsa01250:Biosynthesis of nucleotide sugars	4	0.806452	0.0768388	NAGK, PMM1, PGM2, HK1	231	37	8534	3.99392	1	1	1
KEGG_PATHWAY	hsa04144:Endocytosis	12	2.41935	0.0787095	EPN3, RAB10, EHD3, PARD3, VPS4B, CXCR2, CLTB, PARD6G, PLD1, FGFR3, SH3GL1, PLD2	231	252	8534	1.75922	1	1	1
KEGG_PATHWAY	hsa00520:Amino sugar and nucleotide sugar metabolism	4	0.806452	0.0818379	NAGK, PMM1, PGM2, HK1	231	38	8534	3.88881	1	1	1
KEGG_PATHWAY	hsa04530:Tight junction	9	1.81452	0.0885199	TIAM1, DLG2, PPP2R2C, PARD3, CLDN8, PARD6G, CLDN17, CGNL1, CD1A	231	170	8534	1.95584	1	1	1
KEGG_PATHWAY	hsa00590:Arachidonic acid metabolism	5	1.00806	0.0894717	ALOX12, LTA4H, CYP2E1, ALOX15B, PTGS1	231	63	8534	2.93204	1	1	1

## Sheet: ESCC_Down_GO BP
Category	Term	Count	%	PValue	Genes	List Total	Pop Hits	Pop Total	Fold Enrichment	Bonferroni	Benjamini	FDR
GOTERM_BP_DIRECT	GO:0030216~keratinocyte differentiation	9	3.10345	4.29e-06	FLG, TGM1, SPRR3, SCEL, ANXA1, EVPL, IVL, TGM3, EREG	274	67	19478	9.54908	0.00683584	0.00375351	0.00374647
GOTERM_BP_DIRECT	GO:0006631~fatty acid metabolic process	11	3.7931	4.69e-06	CYP2J2, TNXB, ACOX2, ACOX1, SLC27A6, CYP4B1, CRYL1, ACADM, CYP2E1, ACOX3, ABHD5	274	114	19478	6.85933	0.00747893	0.00375351	0.00374647
GOTERM_BP_DIRECT	GO:0018149~peptide cross-linking	6	2.06897	1.13e-05	FLG, TGM1, ANXA1, EVPL, IVL, TGM3	274	22	19478	19.3875	0.0179091	0.00602379	0.00601249
GOTERM_BP_DIRECT	GO:0006082~organic acid metabolic process	4	1.37931	0.000413	CYP2J2, CYP2C9, FMO2, CYP2C18	274	11	19478	25.85	0.483977	0.147877	0.1476
GOTERM_BP_DIRECT	GO:0098609~cell-cell adhesion	11	3.7931	0.000462	CRNN, TJP1, TNXB, ANXA1, COL14A1, TMOD3, DSG1, ANXA9, CD24, TJP3, MPZL2	274	196	19478	3.98961	0.522675	0.147877	0.1476
GOTERM_BP_DIRECT	GO:0031424~keratinization	7	2.41379	0.000643	TGM1, SPRR3, KRT4, PPL, EVPL, IVL, TGM3	274	75	19478	6.63484	0.642788	0.171516	0.171194
GOTERM_BP_DIRECT	GO:0031032~actomyosin structure organization	5	1.72414	0.000776	TJP1, CNN1, LIMCH1, EPB41L3, MYH11	274	30	19478	11.8479	0.71138	0.177452	0.177119
GOTERM_BP_DIRECT	GO:0045329~carnitine biosynthetic process	3	1.03448	0.00190343	BBOX1, ACADM, ALDH9A1	274	5	19478	42.6526	0.952565	0.380686	0.379972
GOTERM_BP_DIRECT	GO:0030855~epithelial cell differentiation	7	2.41379	0.00257459	EHF, UPK1A, DHRS9, KRT4, SPINK5, KRT13, RHCG	274	98	19478	5.07769	0.983831	0.400574	0.399823
GOTERM_BP_DIRECT	GO:0019373~epoxygenase P450 pathway	4	1.37931	0.00260186	CYP2J2, CYP2C9, CYP2E1, CYP2C18	274	20	19478	14.2175	0.984523	0.400574	0.399823
GOTERM_BP_DIRECT	GO:0120162~positive regulation of cold-induced thermogenesis	7	2.41379	0.00299407	PLAC8, GATM, IL18, DIO2, LCN2, ELOVL6, LPIN1	274	101	19478	4.92686	0.991751	0.400574	0.399823
GOTERM_BP_DIRECT	GO:0042759~long-chain fatty acid biosynthetic process	4	1.37931	0.0030043	CYP2C9, PLP1, ELOVL6, CYP2E1	274	21	19478	13.5405	0.991886	0.400574	0.399823
GOTERM_BP_DIRECT	GO:0086036~regulation of cardiac muscle cell membrane potential	3	1.03448	0.00392368	EHD3, PLN, FXYD1	274	7	19478	30.4661	0.998146	0.482914	0.482009
GOTERM_BP_DIRECT	GO:0042573~retinoic acid metabolic process	4	1.37931	0.00498543	CRABP2, ADH1B, CYP3A5, CYP2C18	274	25	19478	11.374	0.999663	0.569764	0.568696
GOTERM_BP_DIRECT	GO:0008544~epidermis development	6	2.06897	0.00561861	SPRR3, SCEL, CRABP2, EMP1, CST6, EVPL	274	81	19478	5.26575	0.999878	0.599319	0.598195
GOTERM_BP_DIRECT	GO:0008202~steroid metabolic process	5	1.72414	0.00603007	SULT2B1, CYP2C9, DHRS9, CYP2E1, CYP3A5	274	52	19478	6.83535	0.999937	0.603007	0.601876
GOTERM_BP_DIRECT	GO:0048227~plasma membrane to endosome transport	3	1.03448	0.00660286	USP6NL, SORT1, RAB11A	274	9	19478	23.6959	0.999975	0.621446	0.620281
GOTERM_BP_DIRECT	GO:0006805~xenobiotic metabolic process	7	2.41379	0.00749633	CYP2J2, CYP2C9, FMO2, CYP2E1, CYP3A5, CYP2C18, CES2	274	122	19478	4.0788	0.999994	0.66634	0.665091
GOTERM_BP_DIRECT	GO:0035023~regulation of Rho protein signal transduction	4	1.37931	0.00835943	KANK1, DOCK9, EPS8L1, EPS8L2	274	30	19478	9.47835	0.999999	0.703952	0.702632
GOTERM_BP_DIRECT	GO:0050665~hydrogen peroxide biosynthetic process	3	1.03448	0.00990301	DUOX1, MAOB, ACOX1	274	11	19478	19.3875	1	0.79224	0.790755
GOTERM_BP_DIRECT	GO:0035725~sodium ion transmembrane transport	7	2.41379	0.0108258	SLC24A3, SCNN1B, SCNN1A, STK39, ATP1A2, SLC6A1, SLC4A4	274	132	19478	3.7698	1	0.824824	0.823278
GOTERM_BP_DIRECT	GO:0042552~myelination	5	1.72414	0.012426	XK, ERBB3, MALL, ADGRG6, MAL	274	64	19478	5.55372	1	0.903712	0.902018
GOTERM_BP_DIRECT	GO:0033540~fatty acid beta-oxidation using acyl-CoA oxidase	3	1.03448	0.0137877	ACOX2, ACOX1, ACOX3	274	13	19478	16.4048	1	0.921667	0.919939
GOTERM_BP_DIRECT	GO:0008016~regulation of heart contraction	4	1.37931	0.013825	CYP2J2, PLN, FXYD1, HOPX	274	36	19478	7.89862	1	0.921667	0.919939
GOTERM_BP_DIRECT	GO:0031100~animal organ regeneration	4	1.37931	0.014892	TGFBR3, CXCL12, ANXA3, LPIN1	274	37	19478	7.68514	1	0.953086	0.951299
GOTERM_BP_DIRECT	GO:1900029~positive regulation of ruffle assembly	3	1.03448	0.0182221	EPS8L1, COBL, EPS8L2	274	15	19478	14.2175	1	1	0.998749
GOTERM_BP_DIRECT	GO:0006874~intracellular calcium ion homeostasis	6	2.06897	0.0194	XK, CXCL12, PLN, SLC24A3, EDN3, CASQ2	274	110	19478	3.8775	1	1	0.998749
GOTERM_BP_DIRECT	GO:0022010~central nervous system myelination	3	1.03448	0.020635	ID4, PLP1, MAL	274	16	19478	13.3289	1	1	0.998749
GOTERM_BP_DIRECT	GO:0042632~cholesterol homeostasis	6	2.06897	0.0230117	HSDL2, ACOX1, EPHX2, MALL, IL18, CD24	274	115	19478	3.70892	1	1	0.998749
GOTERM_BP_DIRECT	GO:0006940~regulation of smooth muscle contraction	3	1.03448	0.0231729	CNN1, NMU, ATP1A2	274	17	19478	12.5449	1	1	0.998749
GOTERM_BP_DIRECT	GO:0042119~neutrophil activation	3	1.03448	0.0231729	ANXA1, CXCR2, IL18	274	17	19478	12.5449	1	1	0.998749
GOTERM_BP_DIRECT	GO:0043116~negative regulation of vascular permeability	3	1.03448	0.0231729	TJP1, CEACAM1, DDAH1	274	17	19478	12.5449	1	1	0.998749
GOTERM_BP_DIRECT	GO:0042127~regulation of cell population proliferation	7	2.41379	0.0234718	BEX4, TFAP2B, ANXA1, PID1, ERBB3, CLU, FUT3	274	157	19478	3.16951	1	1	0.998749
GOTERM_BP_DIRECT	GO:0042060~wound healing	5	1.72414	0.023993	SPRR3, ERBB3, PPL, EVPL, EREG	274	78	19478	4.5569	1	1	0.998749
GOTERM_BP_DIRECT	GO:0010951~negative regulation of endopeptidase activity	3	1.03448	0.0258318	SERPINB1, SERPINB13, SERPINB6	274	18	19478	11.8479	1	1	0.998749
GOTERM_BP_DIRECT	GO:0006508~proteolysis	16	5.51724	0.0277881	CFD, USP46, KLK13, TMPRSS2, PRSS3P2, ABHD5, TMPRSS11E, KLK11, KLK12, TMPRSS11D, ENDOU, NPEPPS, FBXO3, PRSS3, PRSS2, CLCA4	274	615	19478	1.84943	1	1	0.998749
GOTERM_BP_DIRECT	GO:0005978~glycogen biosynthetic process	3	1.03448	0.0286079	GYS2, PPP1R3C, ACADM	274	19	19478	11.2244	1	1	0.998749
GOTERM_BP_DIRECT	GO:0006635~fatty acid beta-oxidation	4	1.37931	0.0312567	ACOX2, ACOX1, ECHDC2, ACADM	274	49	19478	5.80307	1	1	0.998749
GOTERM_BP_DIRECT	GO:0043651~linoleic acid metabolic process	3	1.03448	0.0314975	CYP2J2, ALOX12, CYP2C18	274	20	19478	10.6631	1	1	0.998749
GOTERM_BP_DIRECT	GO:0000038~very long-chain fatty acid metabolic process	3	1.03448	0.0314975	ACOX2, ACOX1, SLC27A6	274	20	19478	10.6631	1	1	0.998749
GOTERM_BP_DIRECT	GO:0150104~transport across blood-brain barrier	5	1.72414	0.0315983	SLC24A3, SLC16A7, ATP1A2, SLC6A1, SLC4A4	274	85	19478	4.18162	1	1	0.998749
GOTERM_BP_DIRECT	GO:0006629~lipid metabolic process	9	3.10345	0.0318714	CH25H, IL1RN, ACOX1, SLC27A6, EPHX3, ALOX12, ABHD5, CLU, MGLL	274	262	19478	2.44194	1	1	0.998749
GOTERM_BP_DIRECT	GO:0006693~prostaglandin metabolic process	3	1.03448	0.0344968	HPGD, ACOX1, CES2	274	21	19478	10.1554	1	1	0.998749
GOTERM_BP_DIRECT	GO:0006883~intracellular sodium ion homeostasis	3	1.03448	0.0376022	SCNN1B, SCNN1A, ATP1A2	274	22	19478	9.69376	1	1	0.998749
GOTERM_BP_DIRECT	GO:0051496~positive regulation of stress fiber assembly	4	1.37931	0.0381687	SFRP1, SYNPO2L, MYOC, LIMCH1	274	53	19478	5.3651	1	1	0.998749
GOTERM_BP_DIRECT	GO:0042572~retinol metabolic process	4	1.37931	0.0400084	DHRS9, ADH1B, CYP3A5, CYP2C18	274	54	19478	5.26575	1	1	0.998749
GOTERM_BP_DIRECT	GO:0097176~epoxide metabolic process	2	0.689655	0.041463	EPHX2, EPHX3	274	3	19478	47.3917	1	1	0.998749
GOTERM_BP_DIRECT	GO:0038146~chemokine (C-X-C motif) ligand 12 signaling pathway	2	0.689655	0.041463	CXCL12, STK39	274	3	19478	47.3917	1	1	0.998749
GOTERM_BP_DIRECT	GO:0006954~inflammatory response	12	4.13793	0.0415944	AOC3, ECM1, IL1RN, IL36A, ANXA1, CXCR2, BLNK, STK39, IL18, PLP1, TLR3, MGLL	274	432	19478	1.97466	1	1	0.998749
GOTERM_BP_DIRECT	GO:0010881~regulation of cardiac muscle contraction by regulation of the release of sequestered calcium ion	3	1.03448	0.0441172	PLN, CASQ2, ATP1A2	274	24	19478	8.88595	1	1	0.998749
GOTERM_BP_DIRECT	GO:0051131~chaperone-mediated protein complex assembly	3	1.03448	0.0441172	CLU, TMEM35A, HOPX	274	24	19478	8.88595	1	1	0.998749
GOTERM_BP_DIRECT	GO:0010628~positive regulation of gene expression	13	4.48276	0.0443843	SLC24A3, PID1, CITED2, EPHX2, CLU, ACTG2, TGFBR3, IL36A, ERBB3, BLNK, ID4, PLP1, TLR3	274	489	19478	1.88985	1	1	0.998749
GOTERM_BP_DIRECT	GO:0050680~negative regulation of epithelial cell proliferation	4	1.37931	0.0457918	TGFBR3, SFRP1, KRT4, EREG	274	57	19478	4.9886	1	1	0.998749
GOTERM_BP_DIRECT	GO:0051604~protein maturation	5	1.72414	0.0475837	ERO1A, CFD, KLK13, KLK11, KLK12	274	97	19478	3.66431	1	1	0.998749
GOTERM_BP_DIRECT	GO:0030336~negative regulation of cell migration	7	2.41379	0.0484441	TGFBR3, KANK1, SFRP1, SERPINB1, CITED2, LIMCH1, SLURP1	274	187	19478	2.66103	1	1	0.998749
GOTERM_BP_DIRECT	GO:0098719~sodium ion import across plasma membrane	3	1.03448	0.0545994	SCNN1B, SCNN1A, SLC6A1	274	27	19478	7.89862	1	1	0.998749
GOTERM_BP_DIRECT	GO:0002175~protein localization to paranode region of axon	2	0.689655	0.0548997	EPB41L3, MAL	274	4	19478	35.5438	1	1	0.998749
GOTERM_BP_DIRECT	GO:0030728~ovulation	2	0.689655	0.0548997	HPGD, EREG	274	4	19478	35.5438	1	1	0.998749
GOTERM_BP_DIRECT	GO:0050914~sensory perception of salty taste	2	0.689655	0.0548997	SCNN1B, SCNN1A	274	4	19478	35.5438	1	1	0.998749
GOTERM_BP_DIRECT	GO:0006487~protein N-linked glycosylation	4	1.37931	0.0585173	FUT6, PMM1, CWH43, FUT3	274	63	19478	4.5135	1	1	0.998749
GOTERM_BP_DIRECT	GO:0090303~positive regulation of wound healing	3	1.03448	0.062023	DUOX1, KANK1, ANXA1	274	29	19478	7.35389	1	1	0.998749
GOTERM_BP_DIRECT	GO:0006956~complement activation	3	1.03448	0.062023	CFD, C7, CLU	274	29	19478	7.35389	1	1	0.998749
GOTERM_BP_DIRECT	GO:0030199~collagen fibril organization	4	1.37931	0.0654389	ERO1A, TNXB, COL14A1, DPT	274	66	19478	4.30834	1	1	0.998749
GOTERM_BP_DIRECT	GO:0007160~cell-matrix adhesion	5	1.72414	0.065511	TIAM1, TNXB, LYPD3, SORBS1, HPSE	274	108	19478	3.29109	1	1	0.998749
GOTERM_BP_DIRECT	GO:0030334~regulation of cell migration	5	1.72414	0.065511	BEX4, CEACAM1, SLK, TNXB, FUT3	274	108	19478	3.29109	1	1	0.998749
GOTERM_BP_DIRECT	GO:1901224~positive regulation of non-canonical NF-kappaB signal transduction	4	1.37931	0.0678261	IL18, SASH1, TLR3, NR3C2	274	67	19478	4.24404	1	1	0.998749
GOTERM_BP_DIRECT	GO:1905605~positive regulation of blood-brain barrier permeability	2	0.689655	0.0681488	TJP1, TJP3	274	5	19478	28.435	1	1	0.998749
GOTERM_BP_DIRECT	GO:0097070~ductus arteriosus closure	2	0.689655	0.0681488	TFAP2B, HPGD	274	5	19478	28.435	1	1	0.998749
GOTERM_BP_DIRECT	GO:0007010~cytoskeleton organization	6	2.06897	0.0688909	ABLIM1, ABLIM3, KRT4, KRT13, RANBP9, SORBS2	274	156	19478	2.73414	1	1	0.998749
GOTERM_BP_DIRECT	GO:0008015~blood circulation	3	1.03448	0.0697661	CXCL12, PLN, EDN3	274	31	19478	6.87944	1	1	0.998749
GOTERM_BP_DIRECT	GO:0006493~protein O-linked glycosylation	4	1.37931	0.0727177	FUT6, GALNT12, GCNT3, FUT3	274	69	19478	4.12102	1	1	0.998749
GOTERM_BP_DIRECT	GO:0045740~positive regulation of DNA replication	3	1.03448	0.0737502	PTK6, LPIN1, EREG	274	32	19478	6.66446	1	1	0.998749
GOTERM_BP_DIRECT	GO:1902476~chloride transmembrane transport	5	1.72414	0.0746711	GABRP, CLIC3, FXYD1, SLC6A1, CLCA4	274	113	19478	3.14547	1	1	0.998749
GOTERM_BP_DIRECT	GO:0045766~positive regulation of angiogenesis	6	2.06897	0.0764904	ECM1, DDAH1, ANXA3, CXCR2, SASH1, TLR3	274	161	19478	2.64923	1	1	0.998749
GOTERM_BP_DIRECT	GO:0045822~negative regulation of heart contraction	2	0.689655	0.0812128	PLN, ATP1A2	274	6	19478	23.6959	1	1	0.998749
GOTERM_BP_DIRECT	GO:1901017~negative regulation of potassium ion transmembrane transporter activity	2	0.689655	0.0812128	STK39, CASQ2	274	6	19478	23.6959	1	1	0.998749
GOTERM_BP_DIRECT	GO:0010961~intracellular magnesium ion homeostasis	2	0.689655	0.0812128	XK, EDN3	274	6	19478	23.6959	1	1	0.998749
GOTERM_BP_DIRECT	GO:0007156~homophilic cell adhesion via plasma membrane adhesion molecules	6	2.06897	0.0930765	CEACAM1, CEACAM6, CEACAM5, DSG1, CDH19, MPZL2	274	171	19478	2.4943	1	1	0.998749
GOTERM_BP_DIRECT	GO:0034625~fatty acid elongation, monounsaturated fatty acid	2	0.689655	0.0940943	ELOVL4, ELOVL6	274	7	19478	20.3107	1	1	0.998749
GOTERM_BP_DIRECT	GO:0002933~lipid hydroxylation	2	0.689655	0.0940943	CYP2E1, CYP3A5	274	7	19478	20.3107	1	1	0.998749
GOTERM_BP_DIRECT	GO:0000578~embryonic axis specification	2	0.689655	0.0940943	COBL, CHRDL1	274	7	19478	20.3107	1	1	0.998749
GOTERM_BP_DIRECT	GO:0051694~pointed-end actin filament capping	2	0.689655	0.0940943	TMOD3, LMOD1	274	7	19478	20.3107	1	1	0.998749
GOTERM_BP_DIRECT	GO:0034626~fatty acid elongation, polyunsaturated fatty acid	2	0.689655	0.0940943	ELOVL4, ELOVL6	274	7	19478	20.3107	1	1	0.998749
GOTERM_BP_DIRECT	GO:0014037~Schwann cell differentiation	2	0.689655	0.0940943	ERBB3, ADGRG6	274	7	19478	20.3107	1	1	0.998749
GOTERM_BP_DIRECT	GO:0016098~monoterpenoid metabolic process	2	0.689655	0.0940943	CYP2C9, CYP2E1	274	7	19478	20.3107	1	1	0.998749
GOTERM_BP_DIRECT	GO:0045787~positive regulation of cell cycle	3	1.03448	0.0946843	TGM1, CITED2, PTK6	274	37	19478	5.76386	1	1	0.998749
GOTERM_BP_DIRECT	GO:0061436~establishment of skin barrier	3	1.03448	0.0946843	FLG, IL18, ALOX12	274	37	19478	5.76386	1	1	0.998749
GOTERM_BP_DIRECT	GO:0030036~actin cytoskeleton organization	7	2.41379	0.095862	TJP1, KANK1, TNXB, ANXA1, TRIP10, PHACTR2, LDB3	274	224	19478	2.22149	1	1	0.998749
GOTERM_BP_DIRECT	GO:0008217~regulation of blood pressure	4	1.37931	0.0965657	SCNN1B, SCNN1A, STK39, ATP1A2	274	78	19478	3.64552	1	1	0.998749
GOTERM_BP_DIRECT	GO:0007043~cell-cell junction assembly	3	1.03448	0.0990554	TJP1, DSG1, CDH19	274	38	19478	5.61218	1	1	0.998749

## Sheet: ESCC_Down_GO CC
Category	Term	Count	%	PValue	Genes	List Total	Pop Hits	Pop Total	Fold Enrichment	Bonferroni	Benjamini	FDR
GOTERM_CC_DIRECT	GO:0070062~extracellular exosome	83	28.6207	6.76e-18	ECM1, IL1RN, CLIC3, PSCA, ADIRF, CLU, SLC4A4, ACTG2, TGM1, NPEPPS, SLK, UBL3, UPK1A, TGM3, SERPINB1, ANXA1, MYOC, ANXA3, GPX3, SERPINB6, TMPRSS11D, TGFBR3, SULT2B1, SFRP1, CEACAM1, C1ORF116, DDAH1, CEACAM5, SCNN1B, SCNN1A, RHCG, IVL, CES2, ALDH9A1, CFD, SPRR3, SERPINB13, TNXB, HPGD, AHNAK, CRABP2, TMPRSS2, GDPD3, ALOX12, CST6, EVPL, PPL, FUT3, FUT6, SCEL, MUC1, TSPAN8, GMDS, C7, COBLL1, MYO6, GCN…	281	2242	20795	2.73965	2.09e-15	2.09e-15	2e-15
GOTERM_CC_DIRECT	GO:0001533~cornified envelope	11	3.7931	6.95e-09	FLG, TGM1, SPRR3, SCEL, ANXA1, SERPINB2, DSG1, CST6, PPL, EVPL, IVL	281	60	20795	13.5673	2.15e-06	1.07e-06	1.03e-06
GOTERM_CC_DIRECT	GO:0016324~apical plasma membrane	21	7.24138	9.5e-07	GABRP, ANXA1, STK39, RAB27B, SORBS2, TJP1, DUOX1, MUC1, TF, CEACAM1, ERBB3, CEACAM7, CEACAM6, SCNN1B, CEACAM5, SCNN1A, FXYD1, DSG1, MAL, RHCG, CLCA4	281	414	20795	3.7538	0.000294	9.79e-05	9.35e-05
GOTERM_CC_DIRECT	GO:0005615~extracellular space	51	17.5862	1.92e-06	ERO1A, ECM1, IL1RN, COL14A1, CRISP3, CLU, ACTG2, NPEPPS, ENDOU, IL36A, PRSS3, PRSS2, SERPINB4, SERPINB1, ANXA1, SERPINB2, MYOC, EDN3, GPX3, IL18, RNASE4, PRSS3P2, FRMD4B, EREG, SERPINB6, TGFBR3, GREM2, SFRP1, CEACAM6, PLBD1, TLR3, CFD, SERPINB13, TNXB, DPT, LYPD3, PTN, MUC1, ERBB3, C7, KLK13, MUC5B, KLK11, SLURP1, KLK12, TF, TCN1, OGN, LCN2, HPSE, NUCB2	281	1867	20795	2.02152	0.000595	0.000149	0.000142
GOTERM_CC_DIRECT	GO:0005576~extracellular region	58	20	4.36e-06	SPAG16, CDA, ECM1, PSCA, COL14A1, CRISP3, CWH43, CLU, CHRDL1, ENDOU, IL36A, PRSS3, PRSS2, SERPINB1, ANXA1, SERPINB2, MYOC, EDN3, GPX3, SPINK5, IL18, RNASE4, TMPRSS11E, EREG, SERPINB6, TMPRSS11D, TGFBR3, GREM2, SFRP1, ADGRF1, CEACAM7, CEACAM5, PLBD1, CFD, ITIH5, TNXB, TMPRSS2, LYPD3, PTN, CST6, FUT6, PLAC8, PDZD2, C7, CLCA4, KLK13, MUC5B, KLK11, SLURP1, KLK12, TF, CXCL12, TCN1, OGN, NMU, LCN2, S10…	281	2313	20795	1.85569	0.00134726	0.00027	0.000257
GOTERM_CC_DIRECT	GO:0005737~cytoplasm	115	39.6552	1.29e-05	GLTP, PID1, ZFAND5, MT1M, FAM107A, CLU, ACTG2, NR3C2, NPEPPS, ENDOU, PAIP2B, SLK, IL36A, FBXO3, SLC16A7, PHLDA1, TGM3, AGFG2, CAST, LIMCH1, TMOD3, SPINK5, YOD1, FRMD4B, SULT2B1, PCP4, C1ORF116, RRAGD, SCNN1A, SUCLG2, CYP2E1, BEX4, CRABP2, STK39, ALOX12, ABHD5, CYP2C18, EVPL, PPL, PDZD2, MYO6, ADGRG6, MYH11, CYP2J2, RBPMS, NEBL, PTK6, HOPX, PBX1, BSPRY, GULP1, CRNN, CYP2C9, EHD3, RCAN2, GIPC2, ID4…	281	6004	20795	1.41746	0.00399162	0.000667	0.000636
GOTERM_CC_DIRECT	GO:0043231~intracellular membrane-bounded organelle	31	10.6897	5.41e-05	ERO1A, TNXB, SAMD9, CITED2, STK39, ABHD5, CYP2C18, CLU, CYP3A5, FYCO1, RAB11FIP1, PDZD2, BLNK, CYP2J2, SPINK5, EPHX3, ABCA8, MUC5B, RAB11A, SULT2B1, CYP2C9, SNX16, ACOX2, DHRS9, RRAGD, TRIP10, CYP2E1, HPSE, CD24, CES2, NUCB2	281	1022	20795	2.24473	0.0165728	0.0021262	0.00202986
GOTERM_CC_DIRECT	GO:0005829~cytosol	108	37.2414	5.5e-05	GLTP, USP6NL, CDA, IL1RN, CLU, SLC4A4, ACTG2, NR3C2, TGM1, NPEPPS, SLK, FBXO3, SLC16A7, PHLDA1, CAST, KRT4, SPINK5, YOD1, SULT2B1, CH25H, TIAM1, PCP4, SFRP1, C1ORF116, PPP1R3C, RRAGD, SCNN1A, PLBD1, FLG, BEX4, CRABP2, MAOA, STK39, ALOX12, ABHD5, EVPL, PPL, RAB11FIP1, PDZD2, MYO6, EPB41L3, MYH11, RBPMS, PMM1, EPHX2, ZBTB16, PTK6, ARHGAP32, EHD3, TP53I3, CRYL1, CPEB3, MXD1, DOCK9, CITED2, HSPB8, FH…	281	5713	20795	1.39898	0.0168662	0.0021262	0.00202986
GOTERM_CC_DIRECT	GO:0009986~cell surface	23	7.93103	9.96e-05	AOC3, ANXA1, KRT4, SORT1, ATP1A2, SLC6A1, CLU, SLC4A4, TGFBR3, DUOX1, TF, SFRP1, CEACAM1, UPK1A, CEACAM7, TSPAN8, CEACAM6, CEACAM5, ADGRG6, CXCR2, FCER1A, ANXA9, CD24	281	662	20795	2.57112	0.0303035	0.00341896	0.00326405
GOTERM_CC_DIRECT	GO:0005886~plasma membrane	103	35.5172	0.000282	USP6NL, IL1RN, SLC4A4, TGM1, ENDOU, DEPTOR, SLC16A6, SLC16A7, DIO2, EREG, TIAM1, SFRP1, C1ORF116, SCNN1B, MALL, SCNN1A, SLC27A6, SUCLG2, RHCG, ITPR2, LYPD3, CYP2C18, PPL, PDZD2, TSPAN8, C7, MYO6, EPB41L3, ADGRG6, CLCA4, PTK6, RAB27B, ABCA8, CYP2C9, TF, EHD3, CD207, FXYD1, CPEB3, ITM2A, CLIC3, PSCA, FHL1, SLC6A1, CHRDL1, TMEM100, UBL3, UPK1A, BLNK, PHACTR2, FCER1A, ANXA9, SERPINB4, ANXA1, SERPINB2…	281	5597	20795	1.36187	0.0835421	0.00872268	0.00832748
GOTERM_CC_DIRECT	GO:0005783~endoplasmic reticulum	31	10.6897	0.000989	ERO1A, CRABP2, ITPR2, ATP1A2, GDPD3, PTN, CWH43, CLU, TMEM100, DUOX1, UPK1A, PLN, PDZD2, CAST, AOC3, ELOVL4, MYOC, SPINK5, ZDHHC13, EPHX3, ELOVL6, ABCA8, DHRS1, SULT2B1, OGN, MAL, CPEB3, LPIN1, TMEM35A, CES2, NUCB2	281	1213	20795	1.89127	0.263401	0.0269699	0.025748
GOTERM_CC_DIRECT	GO:0001725~stress fiber	7	2.41379	0.0010787	ABLIM1, ABLIM3, NEBL, LIMCH1, FAM107A, LDB3, SORBS1	281	86	20795	6.02355	0.283587	0.0269699	0.025748
GOTERM_CC_DIRECT	GO:0016323~basolateral plasma membrane	12	4.13793	0.00113466	TGFBR3, TJP1, ANXA1, HPGD, ERBB3, CEACAM5, SLC16A6, STK39, SLC16A7, ABCA8, RHCG, SLC4A4	281	270	20795	3.28905	0.295881	0.0269699	0.025748
GOTERM_CC_DIRECT	GO:0062023~collagen-containing extracellular matrix	14	4.82759	0.00237688	FLG, ITIH5, ECM1, SERPINB1, TNXB, ANXA1, MYOC, COL14A1, DPT, CLU, SERPINB6, SFRP1, CXCL12, OGN	281	387	20795	2.67713	0.520652	0.0518065	0.0494592
GOTERM_CC_DIRECT	GO:0005938~cell cortex	9	3.10345	0.00252143	GYS2, KANK1, ARHGAP32, MYO6, SPINK5, STK39, TRIP10, COBL, ITPR2	281	174	20795	3.82777	0.541643	0.0518065	0.0494592
GOTERM_CC_DIRECT	GO:0031410~cytoplasmic vesicle	12	4.13793	0.00268254	USP6NL, TF, ADGRF1, MYOC, SORT1, MYO6, MALL, RHCG, PHLDA1, AGFG2, TMEM35A, RAB11A	281	301	20795	2.95031	0.563958	0.0518065	0.0494592
GOTERM_CC_DIRECT	GO:0031012~extracellular matrix	10	3.44828	0.00333573	ECM1, TNXB, CLIC3, COL14A1, CRISP3, OGN, HPSE, MUC5B, PRSS2, TLR3	281	223	20795	3.31855	0.643871	0.0606318	0.0578847
GOTERM_CC_DIRECT	GO:0015629~actin cytoskeleton	11	3.7931	0.00630047	CNN1, ARHGAP32, ABLIM1, AHNAK, ABLIM3, SYNPO2L, LIMCH1, MYO6, FAM107A, SORBS2, ACTG2	281	291	20795	2.79739	0.858153	0.108158	0.103258
GOTERM_CC_DIRECT	GO:0005856~cytoskeleton	17	5.86207	0.00695351	KANK1, ZNF185, TMOD3, LMOD1, KRT13, LDB3, FRMD4B, CLU, EVPL, PPL, ACTG2, OSBPL10, GYS2, CNN1, EPB41L3, TRIP10, MPZL2	281	594	20795	2.11795	0.884229	0.113086	0.107962
GOTERM_CC_DIRECT	GO:0005789~endoplasmic reticulum membrane	27	9.31034	0.0101108	ERO1A, ITPR2, GDPD3, CYP2C18, CYP3A5, NR3C2, PLN, ADGRG6, CYP2J2, ELOVL4, SORT1, SPINK5, DIO2, CYP4B1, FMO2, ELOVL6, ARHGAP32, CYP2C9, CH25H, XK, DHRS9, SLC27A6, CYP2E1, LPIN1, MGLL, TMEM35A, TLR3	281	1186	20795	1.68474	0.956724	0.156212	0.149135
GOTERM_CC_DIRECT	GO:0032587~ruffle membrane	6	2.06897	0.012334	TIAM1, KANK1, MYO6, FAM107A, EPS8L1, EPS8L2	281	102	20795	4.35315	0.978396	0.181486	0.173263
GOTERM_CC_DIRECT	GO:0005912~adherens junction	8	2.75862	0.0139775	TJP1, CEACAM1, ANXA1, TMOD3, LDB3, SORBS1, FRMD4B, CDH19	281	188	20795	3.14909	0.987087	0.19632	0.187425
GOTERM_CC_DIRECT	GO:0048471~perinuclear region of cytoplasm	18	6.2069	0.0258611	SPRR3, SORT1, SPINK5, COBL, GDPD3, LDB3, SORBS2, CLU, BSPRY, TMEM100, SCEL, TF, EHD3, PLN, SLK, MYO6, TRIP10, CPEB3	281	750	20795	1.77609	0.999695	0.347439	0.331697
GOTERM_CC_DIRECT	GO:0005782~peroxisomal matrix	4	1.37931	0.0328918	ACOX2, ACOX1, EPHX2, ACOX3	281	52	20795	5.69258	0.999968	0.407013	0.388572
GOTERM_CC_DIRECT	GO:0016020~membrane	88	30.3448	0.0329298	ERO1A, CLIC3, DOCK9, CRISP3, LMOD1, CWH43, SLC6A1, CLU, SLC4A4, OSBPL10, TGM1, TMEM100, NPEPPS, FYCO1, UPK1A, SLC16A6, BLNK, FCER1A, SLC16A7, AGFG2, CAST, HSDL2, SERPINB1, ANXA3, DIO2, COBL, EMP1, ZDHHC13, KCNAB1, TMPRSS11E, SERPINB6, CEACAM1, ADGRF1, CEACAM7, ACOX1, CEACAM6, CEACAM5, SCNN1B, MALL, SCNN1A, MAL, ACOX3, TLR3, MGLL, SERPINB13, AHNAK, PRUNE2, ETFDH, TMPRSS2, ITPR2, ATP1A2, ALOX12, CY…	281	5415	20795	1.20264	0.999968	0.407013	0.388572
GOTERM_CC_DIRECT	GO:1904724~tertiary granule lumen	4	1.37931	0.0396863	CDA, TCN1, CRISP3, PRSS3	281	56	20795	5.28597	0.999996	0.471657	0.450287
GOTERM_CC_DIRECT	GO:0035580~specific granule lumen	4	1.37931	0.0531371	TCN1, CRISP3, LCN2, HPSE	281	63	20795	4.69864	1	0.608124	0.580572
GOTERM_CC_DIRECT	GO:0042383~sarcolemma	5	1.72414	0.0551407	ANXA1, AHNAK, FXYD1, SLC27A6, ALOX12	281	106	20795	3.49073	1	0.608517	0.580947
GOTERM_CC_DIRECT	GO:0030057~desmosome	3	1.03448	0.0577993	DSG1, PPL, EVPL	281	29	20795	7.65554	1	0.615862	0.587959
GOTERM_CC_DIRECT	GO:0030139~endocytic vesicle	4	1.37931	0.0661799	TF, EHD3, MYO6, CD207	281	69	20795	4.29006	1	0.661296	0.631334
GOTERM_CC_DIRECT	GO:0005777~peroxisome	5	1.72414	0.0665678	HSDL2, ACOX2, ACOX1, EPHX2, ACOX3	281	113	20795	3.27449	1	0.661296	0.631334
GOTERM_CC_DIRECT	GO:0016328~lateral plasma membrane	4	1.37931	0.0684837	CEACAM1, ANXA1, ERBB3, DSG1	281	70	20795	4.22877	1	0.661296	0.631334
GOTERM_CC_DIRECT	GO:0031982~vesicle	6	2.06897	0.0708622	MUC1, TF, ANXA1, AHNAK, EPS8L2, RAB11A	281	164	20795	2.70745	1	0.663528	0.633465
GOTERM_CC_DIRECT	GO:0034774~secretory granule lumen	5	1.72414	0.0754243	CFD, CDA, SERPINB1, TF, S100P	281	118	20795	3.13574	1	0.685474	0.654417
GOTERM_CC_DIRECT	GO:0034706~sodium channel complex	2	0.689655	0.0781266	SCNN1B, SCNN1A	281	6	20795	24.6679	1	0.689746	0.658495
GOTERM_CC_DIRECT	GO:0098552~side of membrane	5	1.72414	0.0848434	PSCA, CEACAM7, CEACAM6, CEACAM5, LYPD3	281	123	20795	3.00827	1	0.728239	0.695244
GOTERM_CC_DIRECT	GO:0012506~vesicle membrane	3	1.03448	0.0925929	ANXA1, ANXA3, ANXA9	281	38	20795	5.84239	1	0.773276	0.738241
GOTERM_CC_DIRECT	GO:0033017~sarcoplasmic reticulum membrane	3	1.03448	0.0967632	PLN, CASQ2, ITPR2	281	39	20795	5.69258	1	0.786838	0.751188

## Sheet: ESCC_Down_GO MF
Category	Term	Count	%	PValue	Genes	List Total	Pop Hits	Pop Total	Fold Enrichment	Bonferroni	Benjamini	FDR
GOTERM_MF_DIRECT	GO:0050660~flavin adenine dinucleotide binding	8	2.75862	4.13e-05	MAOB, ACOX2, MAOA, ACOX1, ETFDH, FMO2, ACADM, ACOX3	279	65	19253	8.49319	0.0243649	0.0165529	0.016331
GOTERM_MF_DIRECT	GO:0008236~serine-type peptidase activity	8	2.75862	5.55e-05	CFD, ENDOU, TMPRSS2, TMPRSS11E, PRSS3, PRSS2, KLK11, KLK12	279	68	19253	8.11849	0.0325646	0.0165529	0.016331
GOTERM_MF_DIRECT	GO:0016491~oxidoreductase activity	13	4.48276	0.000136	ERO1A, HSDL2, CLIC3, HPGD, MAOA, ADH1B, ETFDH, KCNAB1, CYP3A5, CYP2C9, TP53I3, DHRS9, CYP2E1	279	230	19253	3.90041	0.0781907	0.0213003	0.0210149
GOTERM_MF_DIRECT	GO:0016712~oxidoreductase activity, acting on paired donors, with incorporation or reduction of molecular oxygen, reduced flavin or flavoprotein as one donor, and incorporation of one atom of oxygen	6	2.06897	0.000158	CYP2J2, CYP2C9, CYP4B1, CYP2E1, CYP3A5, CYP2C18	279	36	19253	11.5012	0.0901375	0.0213003	0.0210149
GOTERM_MF_DIRECT	GO:0003779~actin binding	16	5.51724	0.000178	LIMCH1, TMOD3, FAM107A, LMOD1, LDB3, SORBS1, CNN1, ABLIM1, CEACAM1, ABLIM3, SYNPO2L, EPB41L3, MYO6, PHACTR2, EPS8L1, EPS8L2	279	349	19253	3.16365	0.101035	0.0213003	0.0210149
GOTERM_MF_DIRECT	GO:0005506~iron ion binding	10	3.44828	0.000263	CYP2J2, CYP2C9, CH25H, LCN2, BBOX1, CYP4B1, ALOX12, CYP2E1, CYP3A5, CYP2C18	279	145	19253	4.75912	0.145182	0.026141	0.0257907
GOTERM_MF_DIRECT	GO:0052595~aliphatic amine oxidase activity	3	1.03448	0.00122283	AOC3, MAOB, MAOA	279	4	19253	51.7554	0.518319	0.10429	0.102892
GOTERM_MF_DIRECT	GO:0016705~oxidoreductase activity, acting on paired donors, with incorporation or reduction of molecular oxygen	6	2.06897	0.00160422	CYP2J2, CYP2C9, CYP4B1, CYP2E1, CYP3A5, CYP2C18	279	59	19253	7.01768	0.616528	0.109555	0.108087
GOTERM_MF_DIRECT	GO:0008392~arachidonate epoxygenase activity	4	1.37931	0.00174307	CYP2J2, CYP2C9, CYP2E1, CYP2C18	279	17	19253	16.237	0.647082	0.109555	0.108087
GOTERM_MF_DIRECT	GO:0004252~serine-type endopeptidase activity	10	3.44828	0.00195661	CFD, KLK13, TMPRSS2, PRSS3P2, TMPRSS11E, PRSS3, PRSS2, KLK11, KLK12, TMPRSS11D	279	192	19253	3.59412	0.689398	0.109555	0.108087
GOTERM_MF_DIRECT	GO:0003997~acyl-CoA oxidase activity	3	1.03448	0.00201861	ACOX2, ACOX1, ACOX3	279	5	19253	41.4043	0.700706	0.109555	0.108087
GOTERM_MF_DIRECT	GO:0016616~oxidoreductase activity, acting on the CH-OH group of donors, NAD or NADP as acceptor	5	1.72414	0.00398115	HPGD, DHRS9, CRYL1, GPD1L, DHRS1	279	45	19253	7.66746	0.907587	0.184816	0.182339
GOTERM_MF_DIRECT	GO:0008131~primary methylamine oxidase activity	3	1.03448	0.00415876	AOC3, MAOB, MAOA	279	7	19253	29.5745	0.916921	0.184816	0.182339
GOTERM_MF_DIRECT	GO:0004497~monooxygenase activity	6	2.06897	0.00433404	CYP2J2, CYP2C9, CYP4B1, CYP2E1, CYP3A5, CYP2C18	279	74	19253	5.59518	0.925208	0.184816	0.182339
GOTERM_MF_DIRECT	GO:0004867~serine-type endopeptidase inhibitor activity	7	2.41379	0.0052603	ITIH5, SERPINB4, SERPINB1, SERPINB13, SERPINB2, SPINK5, SERPINB6	279	110	19253	4.39137	0.957092	0.20936	0.206554
GOTERM_MF_DIRECT	GO:0045296~cadherin binding	12	4.13793	0.0068984	TJP1, CAST, SLK, AHNAK, DOCK9, COBLL1, EPS8L1, EPS8L2, S100P, PPL, EVPL, CDH19	279	319	19253	2.59588	0.983959	0.257397	0.253948
GOTERM_MF_DIRECT	GO:0005504~fatty acid binding	4	1.37931	0.00993078	ACOX2, CRABP2, ACOX1, ACOX3	279	31	19253	8.90415	0.997416	0.347739	0.343079
GOTERM_MF_DIRECT	GO:0019911~structural constituent of myelin sheath	3	1.03448	0.0104846	MALL, PLP1, MAL	279	11	19253	18.8201	0.99815	0.347739	0.343079
GOTERM_MF_DIRECT	GO:0048038~quinone binding	3	1.03448	0.0168603	AOC3, TP53I3, ETFDH	279	14	19253	14.7873	0.999961	0.516785	0.50986
GOTERM_MF_DIRECT	GO:0019825~oxygen binding	4	1.37931	0.0173127	CYP4B1, CYP2E1, CYP3A5, CYP2C18	279	38	19253	7.26391	0.99997	0.516785	0.50986
GOTERM_MF_DIRECT	GO:0044325~transmembrane transporter binding	7	2.41379	0.018314	TJP1, TF, FHL1, FXYD1, ITPR2, KCNAB1, GPD1L	279	144	19253	3.35452	0.999984	0.52064	0.513663
GOTERM_MF_DIRECT	GO:0005523~tropomyosin binding	3	1.03448	0.0192709	NEBL, TMOD3, LMOD1	279	15	19253	13.8014	0.999991	0.522942	0.515935
GOTERM_MF_DIRECT	GO:0071949~FAD binding	4	1.37931	0.0211989	ERO1A, ACOX2, ACOX1, ACOX3	279	41	19253	6.73241	0.999997	0.550251	0.542877
GOTERM_MF_DIRECT	GO:0042803~protein homodimerization activity	19	6.55172	0.0258051	TFAP2B, CDA, RBPMS, EPHX2, HSPB8, ZBTB16, CEACAM1, TP53I3, PLN, SLK, ACOX2, ACOX1, CEACAM5, CASQ2, CRYL1, S100P, GPD1L, MGLL, ZNF365	279	753	19253	1.74122	1	0.611304	0.603112
GOTERM_MF_DIRECT	GO:0020037~heme binding	7	2.41379	0.0259298	CYP2J2, DUOX1, CYP2C9, CYP4B1, CYP2E1, CYP3A5, CYP2C18	279	156	19253	3.09648	1	0.611304	0.603112
GOTERM_MF_DIRECT	GO:0005198~structural molecule activity	8	2.75862	0.0271765	FLG, SPRR3, EPB41L3, KRT13, PLP1, PPL, EVPL, TGM3	279	201	19253	2.74655	1	0.611304	0.603112
GOTERM_MF_DIRECT	GO:0008405~arachidonate 11,12-epoxygenase activity	2	0.689655	0.0286709	CYP2J2, CYP2C9	279	2	19253	69.0072	1	0.611304	0.603112
GOTERM_MF_DIRECT	GO:0071614~linoleic acid epoxygenase activity	2	0.689655	0.0286709	CYP2J2, CYP2C18	279	2	19253	69.0072	1	0.611304	0.603112
GOTERM_MF_DIRECT	GO:0046914~transition metal ion binding	3	1.03448	0.0302213	CRNN, FLG, S100P	279	19	19253	10.8959	1	0.616115	0.607858
GOTERM_MF_DIRECT	GO:0048306~calcium-dependent protein binding	5	1.72414	0.0309605	CRNN, ANXA1, ANXA3, CASQ2, S100P	279	82	19253	4.20775	1	0.616115	0.607858
GOTERM_MF_DIRECT	GO:0036122~BMP binding	3	1.03448	0.0364224	TGFBR3, GREM2, CHRDL1	279	21	19253	9.85817	1	0.686334	0.677137
GOTERM_MF_DIRECT	GO:0042802~identical protein binding	36	12.4138	0.0367884	GLTP, CDA, MAOB, HPGD, AHNAK, HSPB8, SLC6A1, SLC4A4, TGM1, SLK, PLN, GMDS, ERBB3, MYO6, SLC16A7, ACADM, ZNF365, AOC3, GPX3, DYNLT3, ZBTB16, BBOX1, SORBS2, PTK6, GREM2, SFRP1, CEACAM1, SNX16, CEACAM6, CEACAM5, GIPC2, LCN2, TRIP10, PLP1, RHCG, TLR3	279	1777	19253	1.39801	1	0.686334	0.677137
GOTERM_MF_DIRECT	GO:0005509~calcium ion binding	18	6.2069	0.0399372	FLG, AOC3, ANXA1, ANXA3, ITPR2, CRNN, DUOX1, PCP4, EHD3, CASQ2, DSG1, S100P, ANXA9, PRSS3, PRSS2, TGM3, NUCB2, CDH19	279	739	19253	1.68082	1	0.714288	0.704717
GOTERM_MF_DIRECT	GO:0008404~arachidonate 14,15-epoxygenase activity	2	0.689655	0.0426976	CYP2J2, CYP2C9	279	3	19253	46.0048	1	0.714288	0.704717
GOTERM_MF_DIRECT	GO:0097621~monoamine oxidase activity	2	0.689655	0.0426976	MAOB, MAOA	279	3	19253	46.0048	1	0.714288	0.704717
GOTERM_MF_DIRECT	GO:0008092~cytoskeletal protein binding	4	1.37931	0.0430727	NEBL, EPB41L3, LDB3, SORBS1	279	54	19253	5.11164	1	0.714288	0.704717
GOTERM_MF_DIRECT	GO:0001786~phosphatidylserine binding	4	1.37931	0.0536045	ANXA1, ANXA3, ANXA9, OSBPL10	279	59	19253	4.67845	1	0.843599	0.832295
GOTERM_MF_DIRECT	GO:1901981~phosphatidylinositol phosphate binding	3	1.03448	0.0537902	ARHGAP32, SNX24, PHLDA1	279	26	19253	7.96237	1	0.843599	0.832295
GOTERM_MF_DIRECT	GO:0019834~phospholipase A2 inhibitor activity	2	0.689655	0.0565226	ANXA1, ANXA3	279	4	19253	34.5036	1	0.843599	0.832295
GOTERM_MF_DIRECT	GO:0016401~palmitoyl-CoA oxidase activity	2	0.689655	0.0565226	ACOX2, ACOX1	279	4	19253	34.5036	1	0.843599	0.832295
GOTERM_MF_DIRECT	GO:0015293~symporter activity	4	1.37931	0.075325	SLC24A3, SLC16A7, SLC6A1, SLC4A4	279	68	19253	4.05925	1	1	0.988255
GOTERM_MF_DIRECT	GO:0036094~small molecule binding	3	1.03448	0.077638	SULT2B1, LCN2, ALDH9A1	279	32	19253	6.46942	1	1	0.988255
GOTERM_MF_DIRECT	GO:0017083~4-galactosyl-N-acetylglucosaminide 3-alpha-L-fucosyltransferase activity	2	0.689655	0.0835785	FUT6, FUT3	279	6	19253	23.0024	1	1	0.988255
GOTERM_MF_DIRECT	GO:1990239~steroid hormone binding	2	0.689655	0.0835785	SULT2B1, ATP1A2	279	6	19253	23.0024	1	1	0.988255
GOTERM_MF_DIRECT	GO:0004301~epoxide hydrolase activity	2	0.689655	0.0835785	EPHX2, EPHX3	279	6	19253	23.0024	1	1	0.988255
GOTERM_MF_DIRECT	GO:0008289~lipid binding	7	2.41379	0.0910391	GLTP, TIAM1, ANXA1, BLNK, TRIP10, MAL, OSBPL10	279	214	19253	2.25724	1	1	0.988255
GOTERM_MF_DIRECT	GO:0005254~chloride channel activity	4	1.37931	0.0944809	GABRP, CLIC3, FXYD1, CLCA4	279	75	19253	3.68038	1	1	0.988255
GOTERM_MF_DIRECT	GO:0009922~fatty acid elongase activity	2	0.689655	0.0968151	ELOVL4, ELOVL6	279	7	19253	19.7163	1	1	0.988255
GOTERM_MF_DIRECT	GO:0005201~extracellular matrix structural constituent	5	1.72414	0.0983345	ECM1, TNXB, COL14A1, DPT, MUC5B	279	121	19253	2.85154	1	1	0.988255
GOTERM_MF_DIRECT	GO:0004869~cysteine-type endopeptidase inhibitor activity	3	1.03448	0.0995452	CAST, SERPINB13, CST6	279	37	19253	5.59518	1	1	0.988255

## Sheet: ESCC_Down_KEGG
Category	Term	Count	%	PValue	Genes	List Total	Pop Hits	Pop Total	Fold Enrichment	Bonferroni	Benjamini	FDR
KEGG_PATHWAY	hsa00982:Drug metabolism - cytochrome P450	7	2.41379	0.00130134	CYP2C9, MAOB, MAOA, ADH1B, FMO2, CYP2E1, CYP3A5	143	73	8534	5.72258	0.251052	0.209108	0.204398
KEGG_PATHWAY	hsa04972:Pancreatic secretion	8	2.75862	0.00188385	ITPR2, RAB27B, ATP1A2, PRSS3, PRSS2, SLC4A4, CLCA4, RAB11A	143	106	8534	4.50402	0.342039	0.209108	0.204398
KEGG_PATHWAY	hsa00590:Arachidonic acid metabolism	6	2.06897	0.00385248	CYP2J2, CYP2C9, HPGD, EPHX2, ALOX12, CYP2E1	143	63	8534	5.68365	0.575525	0.285084	0.278663
KEGG_PATHWAY	hsa00071:Fatty acid degradation	5	1.72414	0.00548326	ACOX1, ADH1B, ACADM, ACOX3, ALDH9A1	143	43	8534	6.93934	0.704957	0.304321	0.297467
KEGG_PATHWAY	hsa01100:Metabolic pathways	39	13.4483	0.0084198	GALNT12, CDA, MAOB, MAOA, ADH1B, ALOX12, GDPD3, CYP2C18, CYP3A5, FUT3, FUT6, GYS2, GMDS, NMRK1, GCNT3, ACADM, CYP2J2, AOC3, ELOVL4, PMM1, GPX3, EPHX2, BBOX1, FMO2, ELOVL6, SULT2B1, CYP2C9, GATM, ACOX2, DHRS9, ACOX1, CRYL1, SUCLG2, CYP2E1, HPSE, ACOX3, LPIN1, MGLL, ALDH9A1	143	1570	8534	1.48246	0.846968	0.312369	0.305334
KEGG_PATHWAY	hsa03320:PPAR signaling pathway	6	2.06897	0.0085303	ACOX2, ACOX1, SLC27A6, ACADM, SORBS1, ACOX3	143	76	8534	4.71145	0.850708	0.312369	0.305334
KEGG_PATHWAY	hsa01040:Biosynthesis of unsaturated fatty acids	4	1.37931	0.00984948	ELOVL4, ACOX1, ELOVL6, ACOX3	143	27	8534	8.84123	0.888911	0.312369	0.305334
KEGG_PATHWAY	hsa04726:Serotonergic synapse	7	2.41379	0.0122079	CYP2J2, CYP2C9, MAOB, MAOA, ITPR2, ALOX12, CYP2C18	143	115	8534	3.63259	0.934573	0.326003	0.318661
KEGG_PATHWAY	hsa00410:beta-Alanine metabolism	4	1.37931	0.0144237	AOC3, ACOX1, ACOX3, ALDH9A1	143	31	8534	7.70043	0.960259	0.326003	0.318661
KEGG_PATHWAY	hsa01212:Fatty acid metabolism	5	1.72414	0.0146848	ELOVL4, ACOX1, ELOVL6, ACADM, ACOX3	143	57	8534	5.23494	0.96253	0.326003	0.318661
KEGG_PATHWAY	hsa00350:Tyrosine metabolism	4	1.37931	0.0215757	AOC3, MAOB, MAOA, ADH1B	143	36	8534	6.63092	0.992111	0.435438	0.425631
KEGG_PATHWAY	hsa04960:Aldosterone-regulated sodium reabsorption	4	1.37931	0.0248888	SCNN1B, SCNN1A, ATP1A2, NR3C2	143	38	8534	6.28193	0.996284	0.449073	0.438959
KEGG_PATHWAY	hsa00830:Retinol metabolism	5	1.72414	0.0263439	CYP2C9, DHRS9, ADH1B, CYP3A5, CYP2C18	143	68	8534	4.38811	0.997333	0.449073	0.438959
KEGG_PATHWAY	hsa00360:Phenylalanine metabolism	3	1.03448	0.0283223	AOC3, MAOB, MAOA	143	16	8534	11.1897	0.998302	0.449073	0.438959
KEGG_PATHWAY	hsa00260:Glycine, serine and threonine metabolism	4	1.37931	0.0303428	AOC3, GATM, MAOB, MAOA	143	41	8534	5.82228	0.99893	0.449073	0.438959
KEGG_PATHWAY	hsa04936:Alcoholic liver disease	7	2.41379	0.0328343	ACOX1, ADH1B, ACADM, CYP2E1, ACOX3, LPIN1, ALDH9A1	143	144	8534	2.90103	0.999396	0.455575	0.445315
KEGG_PATHWAY	hsa00330:Arginine and proline metabolism	4	1.37931	0.0501293	GATM, MAOB, MAOA, ALDH9A1	143	50	8534	4.77427	0.999989	0.630386	0.616188
KEGG_PATHWAY	hsa00340:Histidine metabolism	3	1.03448	0.0511124	MAOB, MAOA, ALDH9A1	143	22	8534	8.13795	0.999991	0.630386	0.616188
KEGG_PATHWAY	hsa05164:Influenza A	7	2.41379	0.0685218	IL18, TMPRSS2, PRSS3, PRSS2, TLR3, RAB11A, TMPRSS11D	143	173	8534	2.41473	1	0.800623	0.782591
KEGG_PATHWAY	hsa00591:Linoleic acid metabolism	3	1.03448	0.0883878	CYP2J2, CYP2C9, CYP2E1	143	30	8534	5.96783	1	0.972853	0.950942
KEGG_PATHWAY	hsa04820:Cytoskeleton in muscle cells	8	2.75862	0.0920266	NEBL, TMOD3, FHL1, LMOD1, LDB3, MYH11, ATP1A2, ACTG2	143	232	8534	2.05787	1	0.972853	0.950942
KEGG_PATHWAY	hsa00640:Propanoate metabolism	3	1.03448	0.098673	ACOX1, SUCLG2, ACOX3	143	32	8534	5.59484	1	0.9957	0.973274

## Sheet: EAC&ESCC_Down_GO BP
Category	Term	Count	%	PValue	Genes	List Total	Pop Hits	Pop Total	Fold Enrichment	Bonferroni	Benjamini	FDR
GOTERM_BP_DIRECT	GO:0030216~keratinocyte differentiation	7	5.42636	3.9e-06	TGM1, SPRR3, SCEL, ANXA1, EVPL, IVL, TGM3	123	67	19478	16.5448	0.00279047	0.00234697	0.00234043
GOTERM_BP_DIRECT	GO:0031424~keratinization	7	5.42636	7.55e-06	TGM1, SPRR3, KRT4, PPL, EVPL, IVL, TGM3	123	75	19478	14.7801	0.00539833	0.00234697	0.00234043
GOTERM_BP_DIRECT	GO:0018149~peptide cross-linking	5	3.87597	9.82e-06	TGM1, ANXA1, EVPL, IVL, TGM3	123	22	19478	35.9904	0.00701622	0.00234697	0.00234043
GOTERM_BP_DIRECT	GO:0030855~epithelial cell differentiation	7	5.42636	3.51e-05	EHF, UPK1A, DHRS9, KRT4, SPINK5, KRT13, RHCG	123	98	19478	11.3113	0.0248556	0.00629232	0.00627477
GOTERM_BP_DIRECT	GO:0045329~carnitine biosynthetic process	3	2.32558	0.000384	BBOX1, ACADM, ALDH9A1	123	5	19478	95.0146	0.240904	0.0551147	0.054961
GOTERM_BP_DIRECT	GO:0008544~epidermis development	5	3.87597	0.00168054	SPRR3, SCEL, CRABP2, EMP1, EVPL	123	81	19478	9.77517	0.700596	0.200825	0.200264
GOTERM_BP_DIRECT	GO:0007010~cytoskeleton organization	6	4.65116	0.0030207	ABLIM1, ABLIM3, KRT4, KRT13, RANBP9, SORBS2	123	156	19478	6.09068	0.885722	0.309406	0.308543
GOTERM_BP_DIRECT	GO:0006631~fatty acid metabolic process	5	3.87597	0.00575643	CYP4B1, ACADM, CYP2E1, ACOX3, ABHD5	123	114	19478	6.94551	0.984066	0.494401	0.493022
GOTERM_BP_DIRECT	GO:0005978~glycogen biosynthetic process	3	2.32558	0.00620587	GYS2, PPP1R3C, ACADM	123	19	19478	25.0039	0.988478	0.494401	0.493022
GOTERM_BP_DIRECT	GO:0006487~protein N-linked glycosylation	4	3.10078	0.00724346	FUT6, PMM1, CWH43, FUT3	123	63	19478	10.0545	0.994552	0.513094	0.511663
GOTERM_BP_DIRECT	GO:0098609~cell-cell adhesion	6	4.65116	0.00787174	CRNN, ANXA1, TMOD3, DSG1, CD24, MPZL2	123	196	19478	4.84769	0.99654	0.513094	0.511663
GOTERM_BP_DIRECT	GO:0090303~positive regulation of wound healing	3	2.32558	0.0141463	DUOX1, KANK1, ANXA1	123	29	19478	16.3818	0.999963	0.832564	0.830241
GOTERM_BP_DIRECT	GO:0035023~regulation of Rho protein signal transduction	3	2.32558	0.0150953	KANK1, DOCK9, EPS8L1	123	30	19478	15.8358	0.999982	0.832564	0.830241
GOTERM_BP_DIRECT	GO:0051604~protein maturation	4	3.10078	0.0230825	ERO1A, KLK13, KLK11, KLK12	123	97	19478	6.53022	1	1	0.998603
GOTERM_BP_DIRECT	GO:0006629~lipid metabolic process	6	4.65116	0.0246589	CH25H, IL1RN, EPHX3, ALOX12, ABHD5, MGLL	123	262	19478	3.62651	1	1	0.998603
GOTERM_BP_DIRECT	GO:0019369~arachidonate metabolic process	3	2.32558	0.0247932	ALOX12, CYP2C18, MGLL	123	39	19478	12.1814	1	1	0.998603
GOTERM_BP_DIRECT	GO:0008202~steroid metabolic process	3	2.32558	0.0421025	SULT2B1, DHRS9, CYP2E1	123	52	19478	9.13602	1	1	0.998603
GOTERM_BP_DIRECT	GO:0006979~response to oxidative stress	4	3.10078	0.0465581	ERO1A, DUOX1, GPX3, ETFDH	123	128	19478	4.94868	1	1	0.998603
GOTERM_BP_DIRECT	GO:0010466~negative regulation of peptidase activity	2	1.55039	0.0490316	SERPINB4, ECM1	123	8	19478	39.5894	1	1	0.998603
GOTERM_BP_DIRECT	GO:0006954~inflammatory response	7	5.42636	0.0545493	ECM1, IL1RN, IL36A, ANXA1, CXCR2, BLNK, MGLL	123	432	19478	2.56598	1	1	0.998603
GOTERM_BP_DIRECT	GO:0019674~NAD metabolic process	2	1.55039	0.0549904	NMRK1, GPD1L	123	9	19478	35.1906	1	1	0.998603
GOTERM_BP_DIRECT	GO:0001775~cell activation	2	1.55039	0.0549904	CD24, SLURP1	123	9	19478	35.1906	1	1	0.998603
GOTERM_BP_DIRECT	GO:0042355~L-fucose catabolic process	2	1.55039	0.0667972	FUT6, FUT3	123	11	19478	28.7923	1	1	0.998603
GOTERM_BP_DIRECT	GO:0033539~fatty acid beta-oxidation using acyl-CoA dehydrogenase	2	1.55039	0.0667972	ETFDH, ACADM	123	11	19478	28.7923	1	1	0.998603
GOTERM_BP_DIRECT	GO:0006082~organic acid metabolic process	2	1.55039	0.0667972	FMO2, CYP2C18	123	11	19478	28.7923	1	1	0.998603
GOTERM_BP_DIRECT	GO:0042127~regulation of cell population proliferation	4	3.10078	0.0759398	BEX4, TFAP2B, ANXA1, FUT3	123	157	19478	4.03459	1	1	0.998603
GOTERM_BP_DIRECT	GO:0042446~hormone biosynthetic process	2	1.55039	0.0784576	DUOX1, DIO2	123	13	19478	24.3627	1	1	0.998603
GOTERM_BP_DIRECT	GO:0030162~regulation of proteolysis	2	1.55039	0.0784576	SERPINB4, SERPINB13	123	13	19478	24.3627	1	1	0.998603
GOTERM_BP_DIRECT	GO:0006739~NADP metabolic process	2	1.55039	0.0784576	TP53I3, FMO2	123	13	19478	24.3627	1	1	0.998603
GOTERM_BP_DIRECT	GO:0042060~wound healing	3	2.32558	0.0859561	SPRR3, PPL, EVPL	123	78	19478	6.09068	1	1	0.998603
GOTERM_BP_DIRECT	GO:0006590~thyroid hormone generation	2	1.55039	0.0956779	DUOX1, DIO2	123	16	19478	19.7947	1	1	0.998603
GOTERM_BP_DIRECT	GO:0001960~negative regulation of cytokine-mediated signaling pathway	2	1.55039	0.0956779	ECM1, IL1RN	123	16	19478	19.7947	1	1	0.998603

[truncated: 3 more sheets: EAC&ESCC_Down_GO CC, EAC&ESCC_Down_GO MF, EAC&ESCC_Down_KEGG]
