# Supplementary material for: Evaluating Potential Therapeutic Targets and Drug Repurposing Based on the Esophageal Cancer Subtypes
Source: Pharmaceuticals (Basel). 2025 Aug 11;18(8):1181. doi: 10.3390/ph18081181 (PMC12389467; doi:10.3390/ph18081181)
Supplement: Supplementary file 1 [file pharmaceuticals-18-01181-s001.zip › Supplementary Table S3.xlsx]

## Sheet: Title
Supplementary Table S3. MCODE clustering results of PPI networks constructed from DEG-EAC, DEG-ESCC, and DEG-EAC&ESCC datasets, including cluster scores and the list of genes within each cluster.

## Sheet: EAC_MCODE_Results
Cluster	Score (Density*#Nodes)	Nodes	Edges	Gene names
1	21.366	42	438	SERPINH1, MMP9, MMP12, TGFBI, COL1A1, IL1A, SCARB1, IGFBP3, SPP1, AGT, PDGFRB, COL12A1, VCAN, LUM, ADAMTS4, CD248, LAMB1, VCAM1, SPARC, CXCL8, PCOLCE, LAMA4, MMP7, THBS1, MMP1, COL4A1, SDC1, CXCL2, NID2, PLAUR, COL4A2, TIMP1, BMP2, COL3A1, COL6A3, LAMC1, FSTL1, MMP3, CXCR2, CTSK, THY1, CCN2
2	20	20	190	PKP3, PPL, SPRR3, SPRR2A, DSP, PKP1, IVL, DSG1, CSTA, DSC3, SPRR2B, DSG3, SPRR1B, TGM1, DSC2, SPRR1A, SPRR2F, EVPL, PKP2, SPRR2E
3	5.529	18	47	CCL20, COL5A2, NT5E, IGFBP7, ITGA5, ANGPT2, BGN, IL1RN, PTGS2, POSTN, ASPN, CDH11, CXCL1, SERPINB2, COL1A2, MMP10, TNFAIP6, SULF1
4	5.25	9	21	PTGS1, NFE2L2, ALOX15B, CYP2E1, PLA2G10, PRKCA, ALOX12, GPX3, PLAAT3
5	5	5	10	DAB2, CLTB, EPN3, SGIP1, FCHO2
6	4.966	30	72	PLD2, ST3GAL4, ADAMTS9, ERO1A, GALNT6, DUOX1, DGKD, GALNT1, TSPAN8, GALNT14, MUC15, PDIA4, MUC17, ITPKC, DGKA, PDIA5, CALML4, ST6GAL1, CAMK1D, CALML3, TCF7L2, SLC9A3R1, GCNT1, MUC13, FUT6, BIN1, IGF2BP2, AGR2, AQP9, FUT3
7	4.308	14	28	SAMD9, EPSTI1, SCIN, SAA2, DPP4, PARP14, APOC1, CFB, MET, HERC6, IFI35, IFI6, SERPINA1, HNF4A
8	4.222	10	19	BLNK, GYS2, HKDC1, HK1, PGM2L1, PIGR, FBP1, FCER1G, FCER1A, PGM2
9	4.143	15	29	SCEL, TGM3, SBSN, LAMC2, EPCAM, A2ML1, CD24, SPINK7, PROM1, CRCT1, MCAM, COL17A1, ANPEP, CDH17, KRT5
10	4	5	8	KRT4, SPINK5, CRNN, KRT78, KRT13
11	4	4	6	CLDN18, CLDN8, CLDN17, PARD3
12	3.091	12	17	NECTIN1, TFAP2A, ID2, TFAP2C, IRF8, PRDM1, NECTIN4, IRF6, NECTIN3, KCTD1, RORA, TFAP2B

## Sheet: ESCC_MCODE_Results
Cluster	Score (Density*#Nodes)	Nodes	Edges	Gene names
1	54.276	59	1574	NUSAP1, KIF20A, MKI67, MCM4, MELK, DTL, ASPM, SHCBP1, EXO1, BUB1, SPC25, CDK1, TK1, ATAD2, UBE2C, CKS1B, STIL, TOP2A, BIRC5, KIF18A, CEP55, MCM10, TPX2, DEPDC1, KIF2C, ECT2, GTSE1, CHEK1, MCM7, FANCI, RRM2, DLGAP5, GINS2, AURKB, GINS1, KIF23, WDHD1, CDC6, CCNA2, MCM2, DSCC1, CDCA3, KIF18B, RAD51AP1, AURKA, CENPN, NEK2, SPAG5, TRIP13, KIF4A, FOXM1, RFC4, TTK, CENPM, CENPF, MCM5, KIF14, CDC20, CDKN3
2	26.129	32	405	COL1A1, CXCL12, COL11A1, SERPINE1, COL1A2, BGN, THBS1, PXDN, VCAN, MMP13, THBS2, SPARC, POSTN, COL4A2, COL5A1, COL4A1, COL5A2, MMP1, CTSK, MMP12, MMP9, COL14A1, LOX, TGFBI, COL3A1, MMP2, COL6A3, IGFBP3, TIMP1, MMP3, SPP1, LUM
3	8.435	24	97	CXCL9, CXCL6, COL10A1, CXCL1, STAT1, PLAUR, CXCL11, ADAM12, IL1RN, PLAU, THY1, CCL20, MMP7, SULF1, CXCL10, CXCL8, IL18, LOXL2, SERPINH1, SNAI2, APOE, COL7A1, CXCR2, CDH11
4	8.4	11	42	SCEL, SPINK5, EVPL, SPRR3, TGM3, KRT4, CRNN, IVL, PPL, KRT13, FLG
5	7.75	9	31	CRYL1, ACOX1, ALDH9A1, ETFDH, ACOX3, ECHDC2, ACOX2, ACADM, HSDL2
6	4	4	6	PARP12, IFI44L, ISG15, SAMD9
7	4	4	6	MAGEA6, MAGEA12, PRAME, MAGEA1
8	3.714	8	13	SERPINB4, HOXA10, HOXD11, SERPINB13, TMPRSS11D, HOXB7, HOXD10, PBX1
9	3.333	4	5	TJP1, EPCAM, MUC1, CD24
10	3.333	4	5	CYP2C9, MAOA, MAOB, TDO2

## Sheet: EAC&ESCC_MCODE_Results
Cluster	Score (Density*#Nodes)	Nodes	Edges	Gene names
1	16.941	18	144	MMP9, TIMP1, THBS1, VCAN, COL5A2, LUM, TGFBI, COL1A2, BGN, MMP1, COL4A2, COL6A3, SPP1, SPARC, POSTN, COL1A1, COL3A1, COL4A1
2	6	10	27	EVPL, KRT13, CRNN, TGM3, SCEL, PPL, IVL, KRT4, KLK13, SPINK5
3	3.5	5	7	ECM1, PLAUR, SERPINB2, CXCL1, IL1RN
