# Supplementary material for: Evaluating Potential Therapeutic Targets and Drug Repurposing Based on the Esophageal Cancer Subtypes
Source: Pharmaceuticals (Basel). 2025 Aug 11;18(8):1181. doi: 10.3390/ph18081181 (PMC12389467; doi:10.3390/ph18081181)
Supplement: Supplementary file 1 [file pharmaceuticals-18-01181-s001.zip › Supplementary Table S4.xlsx]

## Sheet: Title
Supplementary Table S4. Hub genes identified from each dataset (DEG-EAC, DEG-ESCC, and DEG-EAC&ESCC), defined by top 10% degree centrality and inclusion in MCODE modules with scores > 3.

## Sheet: EAC_Hub genes
gene	Degree	MCODE Cluster
AGT	53	1
BMP2	34	1
CCN2(CTGF)	50	1
COL12A1	30	1
COL1A1	73	1
COL3A1	52	1
COL4A1	38	1
COL4A2	34	1
COL6A3	35	1
CTSK	37	1
CXCL2	28	1
CXCL8(IL8)	81	1
CXCR2	27	1
IGFBP3	30	1
IL1A	60	1
LAMC1	32	1
LUM	56	1
MMP1	48	1
MMP12	37	1
MMP3	47	1
MMP7	38	1
MMP9	88	1
PDGFRB	52	1
PLAUR	39	1
SCARB1	50	1
SDC1	39	1
SERPINH1	26	1
SPARC	40	1
SPP1	60	1
TGFBI	29	1
THBS1	64	1
THY1	37	1
TIMP1	61	1
VCAM1	54	1
VCAN	37	1
CSTA	37	2
DSC2	27	2
DSC3	31	2
DSG1	38	2
DSG3	35	2
DSP	39	2
EVPL	29	2
IVL	37	2
PKP1	44	2
PKP2	27	2
PKP3	30	2
PPL	28	2
SPRR1A	36	2
SPRR1B	38	2
SPRR2A	26	2
SPRR2B	34	2
SPRR2E	26	2
SPRR3	42	2
TGM1	40	2
BGN	48	3
CCL20	34	3
COL1A2	66	3
COL5A2	42	3
CXCL1	45	3
IL1RN	33	3
ITGA5	40	3
NT5E	29	3
POSTN	52	3
PTGS2	63	3
PRKCA	33	4
CALML3	46	6
CALML4	38	6
DPP4	30	7
HNF4A	28	7
MET	45	7
SERPINA1	37	7
ANPEP	31	9
CDH17	41	9
COL17A1	37	9
EPCAM	37	9
KRT5	47	9
PROM1	26	9
KRT78	26	10
SPINK5	26	10

## Sheet: ESCC_Hub genes
gene	Degree	MCODE Cluster
ASPM	63	1
AURKA	75	1
AURKB	66	1
BIRC5	73	1
BUB1	64	1
CCNA2	77	1
CDC20	64	1
CDC6	68	1
CDCA3	55	1
CDK1	86	1
CENPF	64	1
CENPM	56	1
CEP55	58	1
CHEK1	66	1
DLGAP5	63	1
DTL	60	1
ECT2	59	1
EXO1	66	1
FANCI	56	1
FOXM1	69	1
GINS1	54	1
GINS2	58	1
KIF14	60	1
KIF18A	54	1
KIF20A	65	1
KIF23	65	1
KIF2C	62	1
KIF4A	60	1
MCM10	62	1
MCM4	61	1
MCM5	55	1
MCM7	56	1
MELK	62	1
MKI67	62	1
NEK2	62	1
NUSAP1	63	1
RAD51AP1	60	1
RFC4	62	1
RRM2	66	1
SPAG5	57	1
TK1	61	1
TOP2A	70	1
TPX2	63	1
TRIP13	62	1
TTK	64	1
UBE2C	66	1
COL1A1	73	2
COL1A2	62	2
COL3A1	57	2
MMP1	60	2
MMP2	71	2
MMP3	58	2
MMP9	85	2
POSTN	54	2
PXDN	67	2
SPP1	61	2
THBS1	55	2
TIMP1	60	2
CXCL8	69	3

## Sheet: EAC&ESCC_Hub genes
gene	Degree	MCODE Cluster
BGN	26	1
COL1A1	34	1
COL1A2	32	1
COL3A1	28	1
COL4A1	19	1
COL5A2	22	1
COL6A3	20	1
LUM	29	1
MMP1	25	1
MMP9	35	1
POSTN	28	1
SPARC	22	1
SPP1	28	1
TGFBI	18	1
THBS1	29	1
TIMP1	31	1
VCAN	24	1
