# Supplementary material for: Evaluating Potential Therapeutic Targets and Drug Repurposing Based on the Esophageal Cancer Subtypes
Source: Pharmaceuticals (Basel). 2025 Aug 11;18(8):1181. doi: 10.3390/ph18081181 (PMC12389467; doi:10.3390/ph18081181)
Supplement: Supplementary file 1 [file pharmaceuticals-18-01181-s001.zip › Supplementary Table S5.xlsx]

## Sheet: Hub genes_GO&KEGG
Supplementary Table S5. Functional enrichment results (GO and KEGG) for selected hub genes, highlighting biological processes and signaling pathways significantly associated with each subtype.
Category	Term	Dataset	DEG Group	Genes	FDR
GO:BP	skeletal system development	EAC	Up	ADAMTS4, BMP2, CDH11, COL1A1, COL1A2, COL5A2, FRZB, HEXB, MMP9, PKDCC, TNFRSF11B, VCAN	0.00352405
GO:BP	ossification	EAC	Up	BMP2, CCN2, CDH11, COL1A1, COL5A2, FSTL3, SPP1, STC1	0.0904967
GO:BP	angiogenesis	EAC	Up	ANGPT2, ANPEP, CCN2, COL4A2, CXCL8, ESM1, FAP, IGFBP7, ITGA5, MCAM, NRP1, PDGFRB, PRKCA, PTGS2, SERPINE1, TGFBI, THY1, TNFRSF12A, VAV2	0.000388
GO:BP	regulation of cell growth	EAC	Up	AGT, IGFBP3, IGFBP7, IL17RB, SGK2, TMEM97	0.478781
GO:BP	osteoblast differentiation	EAC	Up	BMP2, CCN1, COL1A1, IGFBP3, SPP1, VCAN	0.991408
GO:BP	response to hypoxia	EAC	Up	ANGPT2, BMP2, CLDN3, DPP4, POSTN, THBS1, UCP2, VCAM1	0.86666
GO:BP	inner cell mass cell differentiation	EAC	Up	HNF1B, NR5A2	0.991408
GO:BP	endothelial cell morphogenesis	EAC	Up	MET, PLOD3, STC1	0.810285
GO:BP	tissue homeostasis	EAC	Up	CCN2, COL3A1, P2RX4	0.991408
GO:BP	positive regulation of protein phosphorylation	EAC	Up	BMP2, C3, CCN1, CLDN3, DAB2, LYN, MMP9, PLAUR	0.395787
GO:BP	chondrocyte differentiation	EAC	Up	BMP2, CCN2, COL3A1, SLC39A14, TGFBI	0.644527
GO:BP	connective tissue replacement involved in inflammatory response wound healing	EAC	Up	F2R, TIMP1	0.991408
GO:BP	Fc receptor mediated stimulatory signaling pathway	EAC	Up	FCER1G, LYN	0.825441
GO:BP	chronic inflammatory response	EAC	Up	THBS1, VCAM1, VNN1	0.504684
GO:BP	positive regulation of T cell anergy	EAC	Up	CBLB, NR5A2	0.991408
GO:BP	antibacterial peptide biosynthetic process	EAC	Up	LGALS4, MMP7	0.825441
GO:BP	glomerular filtration	EAC	Up	MCAM, RHPN2, SULF1	0.94314
GO:BP	protein phosphorylation	EAC	Up	CDC25B, CDC42BPA, DAPK1, ERN2, IGFBP3, LYN, NEK3, NEK6, PRKCA, SGK2	0.991408
GO:BP	proteolysis	EAC	Up	ADAMTS4, ADAMTS9, ANPEP, C2, CFB, CTSE, CTSK, CTSL, CTSZ, DPP4, FAP, MEP1A, MMP1, MMP10, MMP11, MMP12, MMP3, MMP7, MMP9, PCOLCE, TGM2, TMPRSS3, UBD	0.120374
GO:BP	tyrosine metabolic process	EAC	Up	HGD, IYD	0.991408
GO:BP	phosphatidylcholine biosynthetic process	EAC	Up	CHKA, LPCAT1, SLC44A4	0.991408
GO:BP	androgen catabolic process	EAC	Up	HSD17B11, SPP1	0.991408
GO:BP	chloride transport	EAC	Up	ANO1, CLIC5, SLC26A6, SLC6A14, TTYH3	0.35655
GO:BP	amino acid transport	EAC	Up	SFXN3, SLC43A1, SLC6A14, SLC6A20	0.991408
GO:BP	endocytosis	EAC	Up	BIN1, DGKD, DPYSL2, MYO1A, NOSTRIN, RAB20, REPS2, RHOU, SGIP1, SH3KBP1, SNX10	0.195783
GO:BP	apoptotic process	EAC	Up	BIRC3, DAB2, DAPK1, DRAM1, IFI6, IGFBP3, LGALS1, MMP9, NEK6, PMP22, PRKCA, PTPRH, SH3KBP1, SLC40A1, SRGN, SULF1, THBS1, TNFRSF10B, TNFRSF11B, TNFRSF12A, TRAF5, VIL1	0.35655
GO:BP	chemotaxis	EAC	Up	CCL20, CCN1, CMTM7, CXCL1, CXCL2, CXCL8, PDGFRB, PLAUR	0.395787
GO:BP	acute-phase response	EAC	Up	A2M, SAA2, SERPINA1, SERPINA3	0.825441
GO:BP	inflammatory response	EAC	Up	ADGRE5, AGR2, BMP2, C3, CCL20, CXCL1, CXCL2, CXCL8, F2R, HKDC1, LYZ, SERPINA3, SMPDL3B, THBS1, TNFAIP6, TRIM31, VCAM1, VNN1	0.142169
GO:BP	immune response	EAC	Up	ADGRE5, C3, CBLB, CCL20, CTSK, CTSL, CXCL1, CXCL2, CXCL8, ETS1, FCGRT, HLA-F, IFI6, IFITM3, IL32, IRF8, SEMA3C, THBS1	0.533758
GO:BP	complement activation	EAC	Up	C2, C3, CFB	0.991408
GO:BP	complement activation, classical pathway	EAC	Up	C2, C3, C4BPB, CFB	0.94314
GO:BP	cytoskeleton organization	EAC	Up	BIN1, CDC42BPA, DPYSL2, FMNL2, GPR35, RHOU, SH3KBP1, THY1, TPM1, UGT8, VIL1	0.0616161
GO:BP	actin filament organization	EAC	Up	FAT1, MYO1A, NOSTRIN, RHOC, RHOU, SH3KBP1, TPM1	0.915629
GO:BP	cell adhesion	EAC	Up	ADGRE5, CCN1, CCN2, CDH11, CDH17, CDHR5, CLDN18, CLDN3, COL12A1, COL1A1, COL6A3, DPP4, FAP, FAT1, IGFBP7, IL32, ITGA5, LAMA4, LAMB1, LAMC1, LAMC2, LGALS4, MCAM, MSLN, NID2, OLFM4, PCDH18, POSTN, PRKCA, SPP1, TGFBI, THBS1, THY1, TLN2, TNFAIP6, TNFRSF12A, VCAM1, VCAN	6.94e-09
GO:BP	homophilic cell adhesion via plasma membrane adhesion molecules	EAC	Up	CDH11, CDH17, CDHR2, CDHR5, FAT1, NECTIN3, PCDH18	0.991408
GO:BP	cell-matrix adhesion	EAC	Up	CCN2, COL3A1, ITGA5, MSLN, NID2, SGCE, VCAM1	0.489552
GO:BP	signal transduction	EAC	Up	ANGPT2, ARHGAP18, C3, CBLB, CCL20, CCN1, CCN2, CHN1, CMTM7, CXCL1, CXCL2, CXCL8, DAPK1, DGKD, DPYSL2, GDF15, GRB10, IGFBP7, IL32, IQGAP2, LGALS1, LYN, MET, NOSTRIN, NRP1, OLFM4, OLFML2B, P2RX4, PDGFRB, PIGR, PLAUR, PLCB1, PPP1R1B, PTPRG, PTPRH, PTPRR, RHOC, RHOU, RHPN2, SPP1, STC1, TIMP1, TNFAIP6, TNFRSF10B, TNFRSF11B, TRAF5, TXNRD1, VAV2	0.00046
GO:BP	epidermal growth factor receptor signaling pathway	EAC	Up	MET, PDGFRB, PIGR, PLCE1, REPS2, VIL1	0.825441
GO:BP	transforming growth factor beta receptor signaling pathway	EAC	Up	BAMBI, COL1A2, COL3A1, DAB2, GDF15, ONECUT2	0.825441
GO:BP	phospholipase C-activating G protein-coupled receptor signaling pathway	EAC	Up	AGT, ANO1, DGKD, F2R, PLCE1, TGM2	0.94314
GO:BP	integrin-mediated signaling pathway	EAC	Up	CCN1, CCN2, CDH17, COL3A1, ITGA5, NRP1, THY1	0.534452
GO:BP	cell-cell signaling	EAC	Up	ADGRE5, AGT, BMP2, CCL20, FAT1, GDF15, NRP1, PKP2, SH3KBP1, THY1, TNFAIP6	0.395787
GO:BP	embryo implantation	EAC	Up	A1CF, IGFBP7, MMP9, PTGS2, SPP1, STC1	0.11288
GO:BP	response to nutrient	EAC	Up	A2M, C2, LIPG, TNFRSF11B, VCAM1	0.64918
GO:BP	blood coagulation	EAC	Up	ANGPT2, C4BPB, F5, HNF4A, PLAUR, SERPINA1, TFPI	0.447748
GO:BP	sensory perception of sound	EAC	Up	CLIC5, CLRN3, COL1A1, HEXB, MYO1A, TMPRSS3, USH1C	0.991408
GO:BP	negative regulation of cell population proliferation	EAC	Up	BMP2, CLDN3, CXCL1, CXCL8, ETS1, F2R, FRZB, HNF4A, IFI35, IGFBP3, IGFBP7, LYN, PMP22, PTGS2, RARRES1, TESC, THBS1	0.28672
GO:BP	regulation of cell shape	EAC	Up	ARHGAP18, BAMBI, EPS8, FMNL2, HEXB, RHOU, SH3KBP1, TPM1, VIL1	0.212439
GO:BP	amine metabolic process	EAC	Up	AOC1, SULT1C2, VCAM1	0.455999
GO:BP	response to mechanical stimulus	EAC	Up	ANGPT2, COL1A1, POSTN, THBS1	0.991408
GO:BP	response to bacterium	EAC	Up	ADAMTS9, BMP2, C2, C3, CFB, REG4, VIL1	0.592574
GO:BP	anatomical structure morphogenesis	EAC	Up	F2R, FAT1, FOXA2, HOXB5, IGF2BP2, MCAM	0.991408
GO:BP	response to glucose	EAC	Up	ANGPT2, COL6A3, HNF1B, HNF4A, TCF7L2, THBS1	0.342214
GO:BP	positive regulation of endothelial cell migration	EAC	Up	AGT, ETS1, NRP1, PRKCA, SCARB1, SPARC, THBS1	0.11288
GO:BP	negative regulation of endothelial cell migration	EAC	Up	ADAMTS9, STC1, THBS1	0.991408
GO:BP	negative regulation of extracellular matrix disassembly	EAC	Up	DPP4, FAP	0.991408
GO:BP	positive regulation of epithelial to mesenchymal transition	EAC	Up	AGT, BAMBI, BMP2, COL1A1, DAB2, TCF7L2	0.212439
GO:BP	negative regulation of nitric oxide mediated signal transduction	EAC	Up	SPINK1, THBS1	0.825441
GO:BP	negative regulation of plasminogen activation	EAC	Up	CTSZ, SERPINE1, THBS1	0.398852
GO:BP	positive regulation of smooth muscle cell migration	EAC	Up	NRP1, PDGFRB, POSTN	0.94314
GO:BP	lipid catabolic process	EAC	Up	LIPG, PLA2G10, PLAAT2, PLCB1, PLCE1, PLCH1	0.915629
GO:BP	cell migration	EAC	Up	BAMBI, CCN2, CD248, CDC42BPA, CDH11, CDH17, FAT1, FMNL2, GPC6, LAMC1, MET, MISP, MMP9, NOSTRIN, RHOC, SH3KBP1, THBS1, VAV2, ZG16B	0.000411
GO:BP	Rac protein signal transduction	EAC	Up	EPS8, FARP1, RHOU	0.991408
GO:BP	peptide cross-linking	EAC	Up	COL3A1, TGM2, THBS1	0.991408
GO:BP	regulation of lipid metabolic process	EAC	Up	CERS2, GOLM1, HNF4A, ID2, SERPINA3, TM6SF2	0.0672329
GO:BP	antigen processing and presentation of exogenous peptide antigen via MHC class II	EAC	Up	CTSE, CTSL, FCER1G, IFI30	0.59695
GO:BP	regulation of cell morphogenesis	EAC	Up	CLDN3, FMNL2, SPARC	0.991408
GO:BP	extracellular matrix disassembly	EAC	Up	ADAMTS4, CTSK, LAMC1, MMP1, MMP10, MMP11, MMP12, MMP3, MMP7, MMP9	5.21e-05
GO:BP	signal transduction involved in regulation of gene expression	EAC	Up	EPCAM, HNF4A, TRAF5	0.991408
GO:BP	cell differentiation	EAC	Up	ADGRE5, ANGPT2, ANKS4B, ANPEP, ANXA13, BMP2, CDHR5, DAB2, DPYSL2, ETS1, ETV5, FOXA2, FRZB, FSTL1, FSTL3, HNF4A, HNF4G, PKDCC, PMP22, RAI14, SEMA3C, TESC, TNFRSF12A	0.395787
GO:BP	platelet activation	EAC	Up	COL3A1, DGKD, F2R, SAA2, VAV2	0.817154
GO:BP	positive regulation of blood coagulation	EAC	Up	F2R, SERPINE1, THBS1	0.825441
GO:BP	negative regulation of blood coagulation	EAC	Up	SERPINE1, TFPI, TSPAN8	0.731191
GO:BP	extracellular matrix organization	EAC	Up	ADAMTS4, ADAMTS9, CCN1, COL1A1, COL1A2, COL3A1, COL4A1, COL4A2, COL5A2, CRISPLD2, MMP1, MMP10, MMP11, MMP12, MMP3, MMP7, MMP9, OLFML2B, POSTN, TGFBI, TNFRSF11B	9.71e-09
GO:BP	collagen fibril organization	EAC	Up	COL12A1, COL1A1, COL1A2, COL3A1, COL5A2, LUM, MMP11, PLOD3, SERPINH1	0.00352405
GO:BP	maintenance of gastrointestinal epithelium	EAC	Up	MUC13, SERPINA3, TFF3	0.825441
GO:BP	bone mineralization	EAC	Up	ASPN, BMP2, COL1A2, PKDCC, PTGS2	0.64918
GO:BP	positive regulation of cell migration	EAC	Up	BMP2, CCL20, CCN1, CLDN3, COL1A1, DAB2, F2R, ITGA5, LAMB1, LAMC2, LYN, MCAM, MMP7, MYADM, PDGFRB, PRKCA, RHOC, SEMA3C, THBS1, TNFAIP6, VIL1	7.29e-05
GO:BP	negative regulation of cell migration	EAC	Up	CDH11, CLDN3, DACH1, SERPINE1, STC1, SULF1, THY1, TPM1	0.94314
GO:BP	negative regulation of transforming growth factor beta receptor signaling pathway	EAC	Up	ASPN, BAMBI, BMP2, GDF15, ONECUT2, PMEPA1	0.991408
GO:BP	collagen catabolic process	EAC	Up	CTSK, CTSL, MMP1, MMP10, MMP11, MMP12, MMP3, MMP7, MMP9, RETREG1	1.96e-05
GO:BP	neutrophil chemotaxis	EAC	Up	CXCL1, CXCL2, CXCL8, FCER1G, SAA2	0.64918
GO:BP	pancreas development	EAC	Up	HNF1B, HNF4A, MET, TCF7L2	0.455999
GO:BP	endocrine pancreas development	EAC	Up	FOXA2, HNF1B, ONECUT2	0.825441
GO:BP	biomineral tissue development	EAC	Up	SLC20A1, SPP1, SRGN	0.991408
GO:BP	T cell costimulation	EAC	Up	CARD11, DPP4, LGALS1, LYN	0.891916
GO:BP	killing of cells of another organism	EAC	Up	CCL20, CXCL1, CXCL2, CXCL8, GSDMB, LYZ	0.731061
GO:BP	regulation of microvillus length	EAC	Up	CDHR2, CDHR5, USH1C, VIL1	0.0277424
GO:BP	response to insulin	EAC	Up	COL1A1, CTSK, GCNT1, GRB10, LYN	0.932496
GO:BP	positive regulation of transforming growth factor beta1 production	EAC	Up	LUM, THBS1	0.991408
GO:BP	collagen biosynthetic process	EAC	Up	COL1A1, PCOLCE, RCN3, SERPINH1, TRAM2	0.0069159
GO:BP	response to vitamin D	EAC	Up	PTGS2, SPP1, STC1	0.919476
GO:BP	monoatomic ion transmembrane transport	EAC	Up	ANO1, ATP2A3, ATP7B, P2RX4, SFXN3, TMC5, TTYH3	0.895282
GO:BP	low-density lipoprotein particle remodeling	EAC	Up	AGT, PLA2G10, PLA2G7	0.891916
GO:BP	high-density lipoprotein particle remodeling	EAC	Up	APOC1, LIPG, SCARB1	0.94314
GO:BP	cellular response to heat	EAC	Up	ANO1, LYN, PTGS2, THBS1	0.991408
GO:BP	response to endoplasmic reticulum stress	EAC	Up	ANKS4B, CXCL8, ERN2, PDIA4, THBS1, TNFRSF10B	0.817154
GO:BP	maintenance of blood-brain barrier	EAC	Up	CLDN3, LAMC1, PTGS2, SLC12A2	0.68133
GO:BP	endodermal cell differentiation	EAC	Up	COL12A1, COL4A2, ITGA5, LAMB1, MMP9	0.212439
GO:BP	collagen-activated tyrosine kinase receptor signaling pathway	EAC	Up	COL1A1, COL4A1, COL4A2, MET, PDGFRB	0.644527
GO:BP	Fc-epsilon receptor signaling pathway	EAC	Up	FCER1G, LYN, VAV2	0.991408
GO:BP	positive regulation of phosphorylation	EAC	Up	GRB10, LYN, NRP1, THBS1	0.398852
GO:BP	cholesterol homeostasis	EAC	Up	HNF4A, LIPG, NR5A2, PLA2G10, SCARB1, TMEM97	0.94314
GO:BP	regulation of apoptotic process	EAC	Up	AGT, BIRC3, CARD11, DAPK1, ETS1, LGALS1, TGM2, TNFRSF10B, TRAF5	0.991408
GO:BP	negative regulation of Golgi to plasma membrane protein transport	EAC	Up	ANXA13, PKDCC	0.991408
GO:BP	positive regulation of apoptotic process	EAC	Up	BIN1, BMP2, CCN1, DAPK1, F2R, FRZB, IGFBP3, IRF8, LGALS1, MMP9, PTGS2, TGM2, TNFRSF10B, TNFRSF12A, UBD	0.166537
GO:BP	positive regulation of canonical NF-kappaB signal transduction	EAC	Up	BIRC3, CARD11, F2R, LGALS1, NEK6, RHOC, SLC20A1, TNFRSF10B, TRAF5, UBD, UNC5CL	0.395787
GO:BP	negative regulation of DNA-binding transcription factor activity	EAC	Up	FOXA2, ID2, PLA2G10, TCF7L2	0.991408
GO:BP	positive regulation of blood vessel endothelial cell migration	EAC	Up	ETS1, P2RX4, PRKCA, THBS1	0.991408
GO:BP	response to ethanol	EAC	Up	CLDN18, CLDN3, CTSK, SPINK1, ST6GAL1, VCAM1	0.94314
GO:BP	positive regulation of epidermal growth factor receptor signaling pathway	EAC	Up	AGR2, AGT, DGKD, MMP9, PLAUR	0.142169
GO:BP	positive regulation of angiogenesis	EAC	Up	ANGPT2, C3, CXCL8, ETS1, NRP1, PRKCA, SERPINE1, THBS1	0.729682
GO:BP	positive regulation of cell adhesion	EAC	Up	EPB41L4B, LAMB1, LAMC1, PRKCA, SAA2, TGM2, TPM1	0.0904967
GO:BP	negative regulation of cell cycle	EAC	Up	BMP2, ETS1, HOXC9, PTGS2	0.991408
GO:BP	phosphatidylinositol metabolic process	EAC	Up	PIP5K1B, PLCB1, PLCE1, PLCH1	0.565939
GO:BP	development of primary female sexual characteristics	EAC	Up	DACH1, LHFPL2	0.991408
GO:BP	decidualization	EAC	Up	PTGS2, SPP1, STC1	0.991408
GO:BP	symbiont entry into host cell	EAC	Up	ANPEP, CTSL, DPP4, ITGA5, NECTIN3, NRP1, SCARB1	0.478781
GO:BP	ephrin receptor signaling pathway	EAC	Up	CHN1, LYN, MET, MMP9, PDGFRB	0.991408
GO:BP	phosphatidylinositol-mediated signaling	EAC	Up	PLCB1, PLCE1, PLCH1	0.991408
GO:BP	positive regulation of receptor-mediated endocytosis	EAC	Up	C3, SERPINE1, SGIP1	0.991408
GO:BP	response to steroid hormone	EAC	Up	COL1A1, DAB2, SPP1	0.94314
GO:BP	positive regulation of developmental growth	EAC	Up	AGR2, PLCB1	0.991408
GO:BP	positive regulation of smooth muscle cell proliferation	EAC	Up	ID2, PDGFRB, PTGS2, THBS1	0.991408
GO:BP	positive regulation of astrocyte differentiation	EAC	Up	BIN1, BMP2, ID2	0.565939
GO:BP	positive regulation of inflammatory response	EAC	Up	AGT, ETS1, IFI35, LGALS1, PLA2G7, SERPINE1	0.94314
GO:BP	positive regulation of coagulation	EAC	Up	ANGPT2, SERPINE1	0.991408
GO:BP	release of sequestered calcium ion into cytosol	EAC	Up	F2R, PLCB1, PLCE1, PLCH1	0.94314
GO:BP	positive regulation of stress fiber assembly	EAC	Up	CCN2, NRP1, RHOC, TPM1	0.991408
GO:BP	proteolysis involved in protein catabolic process	EAC	Up	CTSK, CTSL, CTSZ, FAP	0.991408
GO:BP	positive regulation of phosphatidylinositol 3-kinase/protein kinase B signal transduction	EAC	Up	AGT, F2R, GDF15, P2RX4, PDGFRB, PIK3AP1, PRKCA, TCF7L2, THBS1, VAV2	0.45576
GO:BP	regulation of fibrinolysis	EAC	Up	FAP, PLAUR	0.991408
GO:BP	phospholipid homeostasis	EAC	Up	HNF4A, LIPG, RCN3	0.825441
GO:BP	negative regulation of cell proliferation involved in contact inhibition	EAC	Up	DACH1, FAP	0.991408
GO:BP	elastin catabolic process	EAC	Up	CTSL, MMP12	0.94314
GO:BP	cell chemotaxis	EAC	Up	CCL20, CXCL1, CXCL2, PDGFRB, VCAM1	0.991408
GO:BP	bone development	EAC	Up	BGN, BMP2, STC1, SULF1, TGM2	0.675395
GO:BP	dichotomous subdivision of terminal units involved in salivary gland branching	EAC	Up	NRP1, SEMA3C	0.991408
GO:BP	regulation of wound healing	EAC	Up	TNFRSF12A, VIL1	0.991408
GO:BP	platelet activating factor catabolic process	EAC	Up	PLA2G10, PLA2G7	0.94314
GO:BP	chemokine-mediated signaling pathway	EAC	Up	CCL20, CXCL1, CXCL2, CXCL8, GPR35	0.825441
GO:BP	protein kinase C signaling	EAC	Up	PRKCA, SLC26A6	0.991408
GO:BP	cellular response to lipopolysaccharide	EAC	Up	CXCL1, CXCL2, CXCL8, IRF8, MMP3, MMP9, PTGS2, SERPINE1	0.94314
GO:BP	cellular response to amino acid stimulus	EAC	Up	COL1A1, COL1A2, COL3A1, COL4A1, COL5A2, MMP3	0.342214
GO:BP	cellular response to lead ion	EAC	Up	PTGS2, UCP2	0.991408
GO:BP	cellular response to cAMP	EAC	Up	AQP9, FBP1, SLC26A6, STC1	0.991408
GO:BP	cellular response to tumor necrosis factor	EAC	Up	COL1A1, CTSK, CXCL8, POSTN, THBS1, VCAM1	0.914593
GO:BP	cellular response to UV-A	EAC	Up	MMP1, MMP3, MMP9, TIMP1	0.0904967
GO:BP	basement membrane organization	EAC	Up	COL3A1, COL4A1, MMP11, NID2	0.395787
GO:BP	reactive oxygen species metabolic process	EAC	Up	CCN1, CCN2, IFI6, UCP2	0.735184
GO:BP	negative regulation of neutrophil chemotaxis	EAC	Up	DPP4, TNFAIP6	0.991408
GO:BP	regulation of platelet aggregation	EAC	Up	LYN, PRKCA	0.991408
GO:BP	intermicrovillar adhesion	EAC	Up	CDHR2, CDHR5	0.825441
GO:BP	cell-cell adhesion	EAC	Up	CDHR2, EPCAM, FAT1, ITGA5, LGALS1, PKP2, THY1, TLN2, VCAM1, VNN1	0.395787
GO:BP	regulation of basement membrane organization	EAC	Up	LAMB1, LAMC1	0.991408
GO:BP	regulation of neuroinflammatory response	EAC	Up	MMP3, MMP9, PTGS2	0.504684
GO:BP	transport across blood-brain barrier	EAC	Up	ABCC3, ATP2A3, SLC12A2, SLC2A3, SLC6A20	0.991408
GO:BP	regulation of substrate adhesion-dependent cell spreading	EAC	Up	PKP2, ST6GAL1	0.991408
GO:BP	positive regulation of substrate adhesion-dependent cell spreading	EAC	Up	DAB2, MYADM, NRP1, OLFM4	0.91474
GO:BP	chloride transmembrane transport	EAC	Up	ANO1, CLIC5, SLC12A2, SLC26A6, TTYH3, UCP2	0.94314
GO:BP	cellular response to fluoride	EAC	Up	COL1A1, PLCB1	0.825441
GO:BP	glycine import across plasma membrane	EAC	Up	SLC6A14, SLC6A20	0.991408
GO:BP	protein localization to microvillus	EAC	Up	ANKS4B, USH1C	0.825441
GO:BP	response to amyloid-beta	EAC	Up	MMP12, MMP3, MMP9	0.825441
GO:BP	brush border assembly	EAC	Up	ANKS4B, CALML4, CDHR2, CDHR5, USH1C	0.0013781
GO:BP	response to angiotensin	EAC	Up	AGT, COL3A1, PTGS2	0.731191
GO:BP	positive regulation of clathrin-dependent endocytosis	EAC	Up	DAB2, DGKD	0.94314
GO:CC	ruffle	EAC	Up	ARHGAP18, ITGA5, MYADM, TESC, TLN2, VIL1	0.237655
GO:CC	extracellular region	EAC	Up	A2M, ADAMTS4, ADAMTS9, AGR2, AGT, ANGPT2, ANTXR2, AOC1, APOC1, ASPN, BGN, BMP2, BPIFB1, C2, C3, C4BPB, CCL20, CCN1, CCN2, CDH11, CFB, COL12A1, COL1A1, COL1A2, COL3A1, COL4A1, COL4A2, COL5A2, COL6A3, CRISPLD2, CTSK, CTSL, CTSZ, CXCL1, CXCL2, CXCL8, DPP4, ESM1, F2R, F5, FRZB, FSTL1, FSTL3, GDF15, GLB1L2, GPC6, HEXB, IFI30, IGFBP3, IGFBP7, IL17RB, LAMA4, LAMB1, LAMC1, LAMC2, LGALS1, LIPG, LUM, LYZ, …	1.85e-20
GO:CC	collagen trimer	EAC	Up	COL12A1, COL1A1, COL1A2, COL3A1, COL4A1, COL4A2, COL5A2, COL6A3, MMP1, PCOLCE, PLOD3, SERPINH1, TIMP1	5.29e-06
GO:CC	collagen type I trimer	EAC	Up	COL1A1, COL1A2	0.260523
GO:CC	collagen type IV trimer	EAC	Up	COL4A1, COL4A2	0.499829
GO:CC	basement membrane	EAC	Up	COL4A1, COL4A2, LAMA4, LAMB1, LAMC1, LAMC2, NID2, SPARC, TGFBI, TIMP1	0.00087
GO:CC	laminin-1 complex	EAC	Up	LAMB1, LAMC1	0.338044
GO:CC	laminin-2 complex	EAC	Up	LAMB1, LAMC2	0.260523
GO:CC	extracellular space	EAC	Up	A2M, ADAMTS4, ADAMTS9, AGR2, AGT, ANGPT2, ANPEP, ANXA13, AOC1, ASPN, BGN, BMP2, BPIFB1, C2, C3, C4BPB, CCL20, CCN1, CCN2, CFB, CMTM7, COL12A1, COL1A1, COL1A2, COL3A1, COL4A1, COL4A2, COL5A2, COL6A3, CRISPLD2, CST1, CTSK, CTSL, CTSZ, CXCL1, CXCL2, CXCL8, F5, FAP, FCGRT, FRZB, FSTL1, FSTL3, GCNT1, GDF15, GOLM1, HLA-F, IFI35, IGFBP3, IGFBP7, IL32, LAMB1, LAMC1, LAMC2, LGALS1, LGALS4, LIPG, LUM, LYZ,…	1.14e-26
GO:CC	lysosome	EAC	Up	CTSK, CTSL, CTSZ, DRAM1, HEXB, IFI30, ITM2C, PLA2G10, SCARB1, SULT1C2, TMEM97	0.312621
GO:CC	lysosomal membrane	EAC	Up	ANPEP, DAB2, DPP4, DRAM1, HLA-F, IFITM3, ITM2C, LYN, MMD, P2RX4, SCARB1, SLC17A9, SLC39A14, TM4SF5, TMEM163, TMEM63A, TSPAN1	0.0214514
GO:CC	endoplasmic reticulum	EAC	Up	A1CF, ACSL5, ADAMTS9, AGR2, AGR3, APOC1, ATP2A3, CERS2, CTSZ, ERN2, FMO5, HLA-F, HSD17B11, ITGA5, KDELR3, LPCAT1, MAN1A1, PDIA4, PDIA5, PLOD3, PRKCA, PROM1, PTGS2, RCN3, RETREG1, SERPINA1, SERPINH1, SLC26A6, SNX10, SULF1, TFPI, TGM2, THBS1, THY1, TMEM97, TMPRSS3, UGT8, VCAM1	0.0066586
GO:CC	endoplasmic reticulum lumen	EAC	Up	C3, CCN1, COL12A1, COL1A1, COL1A2, COL3A1, COL4A1, COL4A2, COL5A2, COL6A3, CTSZ, F5, FSTL1, FSTL3, GOLM1, IGFBP3, IGFBP7, LAMB1, LAMC1, LGALS1, MSLN, PDIA4, PDIA5, PLAUR, PLOD3, PTGS2, RCN3, SERPINA1, SERPINH1, SPP1, THBS1, TIMP1, TSPAN15, VCAN	3.79e-15
GO:CC	Golgi apparatus	EAC	Up	ATP7B, C11ORF24, CCN2, CLIC5, CTSL, DACH1, F2R, GALNT6, GDF15, GOLIM4, GOLM1, ITGA5, ITM2C, LIPG, LPCAT1, LYN, MAN1A1, MMD, MSLN, PDGFRB, PKDCC, PLOD3, RAB20, SERPINA1, SGCE, SI, SPP1, SRGN, ST6GAL1, SULF1, VCAM1	0.105379
GO:CC	Golgi lumen	EAC	Up	BGN, GOLIM4, GPC6, LUM, MMP11, MUC13, MUC17, VCAN	0.0344608
GO:CC	plasma membrane	EAC	Up	ABCC3, ACSL5, ADAP1, ADGRE5, ADGRG7, ANKS4B, ANO1, ANPEP, ANTXR2, ANXA13, AOC1, AQP9, ARHGAP18, ATP7B, BAMBI, BIN1, BMP2, C11ORF24, C3, C4BPB, CARD11, CBLB, CCN2, CDH11, CDH17, CDHR2, CDHR5, CFB, CLDN18, CLDN3, CTSK, CTSL, CTSZ, CYSTM1, DAB2, DAPK1, DGKD, DPP4, DPYSL2, EPB41L4B, EPCAM, EPS8, F2R, F5, FAP, FARP1, FAT1, FCER1G, FCGRT, GOLM1, GPA33, GPC6, GPR160, GPR35, GRB10, GSDMB, GUCY2C, HEPH, H…	4.52e-13
GO:CC	microvillus	EAC	Up	ANKS4B, CALML4, CDHR2, CDHR5, IQGAP2, MYO1A, PROM1, USH1C, VCAM1, VIL1	0.000123
GO:CC	brush border	EAC	Up	ANKS4B, CDHR2, CDHR5, EPS8, MYO1A, SI, USH1C, VIL1	0.00115939
GO:CC	clathrin-coated pit	EAC	Up	CDHR5, DAB2, DGKD, SGIP1	0.499829
GO:CC	cell-cell junction	EAC	Up	CDC42BPA, CLDN18, CLDN3, FAT1, ITGA5, KRT8, MYADM, NECTIN3, PKP2, SH3KBP1	0.068566
GO:CC	bicellular tight junction	EAC	Up	AOC1, CLDN18, CLDN3, EPB41L4B, EPCAM, PMP22	0.463784
GO:CC	focal adhesion	EAC	Up	ADGRE5, DAB2, DPP4, FAP, FAT1, ITGA5, MCAM, MISP, NRP1, PDGFRB, PLAUR, RHOU, SH3KBP1, TGM2, THY1, TLN2, TM4SF20, TNS3, TRIM15	0.00762109
GO:CC	cell cortex	EAC	Up	CLIC5, CTSZ, EPS8, IQGAP2, LAMC2, MISP, RAI14	0.424923
GO:CC	external side of plasma membrane	EAC	Up	ANPEP, CD248, CTSK, FCER1G, FCGRT, HLA-F, ITGA5, MCAM, MUC17, NT5E, PLAUR, TCN2, THBS1, THY1, VCAM1, VTCN1	0.0604809
GO:CC	cell surface	EAC	Up	ADAMTS9, ANTXR2, BGN, BMP2, C3, CDH17, DPP4, EPCAM, F2R, FAP, FCER1G, GPC6, HLA-F, IQGAP2, ITGA5, LIPG, MET, MSLN, NT5E, PDIA4, PLAUR, PROM1, SCARB1, SPARC, SULF1, TFPI, THBS1, THY1, TNFRSF10B, TSPAN15, TSPAN8, VCAM1	1.01e-05
GO:CC	endomembrane system	EAC	Up	CADPS2, DPP4, DRAM1, GSDMB, MMD, PDIA5, PIP5K1B, PTPRR, RAB20, SLC17A9, TMEM63A, TMEM97, TMPRSS3	0.173306
GO:CC	actin cytoskeleton	EAC	Up	BIN1, CLIC5, DAPK1, FILIP1L, IQGAP2, MYO1A, ONECUT2, TLN2, TPM1, VIL1	0.375088
GO:CC	membrane	EAC	Up	ABCC3, ACSL5, ADAMTS4, ADGRE5, ADGRG7, ANO1, ANTXR2, ANXA13, ASPHD1, ATP2A3, ATP7B, BAMBI, BIN1, CD248, CDC42BPA, CDH11, CDH17, CERS2, CLDN3, CLRN3, CMTM7, COL1A1, CYSTM1, DENND5B, DPP4, DPY19L1, DPYSL2, DRAM1, F2R, F5, FAP, FARP1, FAT1, FCGRT, FILIP1L, FNDC3B, FRZB, GCNT1, GOLIM4, GOLM1, GPR160, GPR35, HEPH, HEXB, HLA-F, HSD17B2, IFI35, IFI6, IFITM3, IL17RB, IL32, IQGAP2, IYD, KCNK5, LHFPL2, LPC…	0.000533
GO:CC	basolateral plasma membrane	EAC	Up	ABCC3, ANXA13, AQP9, ATP7B, CDH17, EPCAM, HEPH, MYO1A, SLC12A2, SLC26A6, SLC39A14, SLC39A5, SLC40A1	0.0317924
GO:CC	apical plasma membrane	EAC	Up	ANO1, ANXA13, CDHR2, CDHR5, CLIC5, CTSK, CTSL, DPP4, EPCAM, FAT1, MUC13, MUC17, MYO1A, PDGFRB, PROM1, PTPRH, SI, SLC12A2, SLC26A6, SLC39A14, SLC43A1, SLC44A4, SLC6A14, SLC6A20, STC1, THY1	1.66e-06
GO:CC	apicolateral plasma membrane	EAC	Up	CLDN3, KRT8, ZG16B	0.376209
GO:CC	lateral plasma membrane	EAC	Up	CLDN18, CLDN3, EPCAM, MYO1A, SLC12A2	0.25565
GO:CC	lamellipodium	EAC	Up	CDC42BPA, DPP4, FAP, FAT1, IQGAP2, PLCE1, TESC, VIL1	0.312621
GO:CC	cell junction	EAC	Up	CDH17, FOXA2, IFI30, P2RX4, PKP2, PTPRR, SPTBN1, TSPAN1, TSPAN15	0.186579
GO:CC	secretory granule	EAC	Up	COL1A1, SNX10, SRGN, TFF3, THBS1	0.424923
GO:CC	filopodium	EAC	Up	FARP1, FAT1, IQGAP2, VCAM1, VIL1	0.343297
GO:CC	cortical actin cytoskeleton	EAC	Up	MISP, MLPH, MYADM, MYO1A, SPTBN1	0.175015
GO:CC	extracellular matrix	EAC	Up	ADAMTS4, ADAMTS9, ASPN, BGN, CCN1, CCN2, CD248, COL5A2, COL6A3, CRISPLD2, ESM1, LUM, MMP1, MMP10, MMP11, MMP12, MMP3, MMP7, MMP9, OLFML2B, POSTN, SRGN, TGFBI, TGM2, THBS1, TIMP1, TNFRSF11B, VCAN	5.68e-14
GO:CC	platelet alpha granule	EAC	Up	F5, SPARC, THBS1	0.260523
GO:CC	platelet alpha granule lumen	EAC	Up	A2M, F5, SCCPDH, SERPINA1, SERPINA3, SERPINE1, SPARC, SRGN, THBS1, TIMP1	5.85e-05
GO:CC	microvillus membrane	EAC	Up	CDHR2, CDHR5, PROM1, PTPRH	0.186579
GO:CC	vesicle	EAC	Up	BIN1, CST1, EPS8, PROM1, SLC26A6, SLC6A14, TSPAN1	0.375088
GO:CC	ruffle membrane	EAC	Up	EPS8, FAP, ITGA5, TESC, TPM1	0.499052
GO:CC	high-density lipoprotein particle	EAC	Up	APOC1, PLA2G7, SAA2	0.424923
GO:CC	chloride channel complex	EAC	Up	ANO1, CLIC5, SLC26A6, TTYH3	0.375088
GO:CC	specific granule lumen	EAC	Up	AOC1, CTSZ, CXCL1, LYZ, OLFM4	0.203194
GO:CC	endolysosome lumen	EAC	Up	CTSK, CTSL	0.456853
GO:CC	cell projection	EAC	Up	ANGPT2, ANO1, ASPN, PLAUR, RHOU, SLC12A2, SLC2A3, SPP1, SPTBN1, TNS3, USH1C, VCAN	0.0215253
GO:CC	lysosomal lumen	EAC	Up	BGN, CTSK, CTSL, GPC6, HEXB, IFI30, LUM, PDGFRB, TCN2, VCAN	0.000881
GO:CC	intracellular membrane-bounded organelle	EAC	Up	ADAMTS9, ADAP1, AGR3, AQP9, BMP2, C11ORF24, CADPS2, CCN2, CTSE, CTSK, CTSL, CTSZ, DAB2, HNF1B, HSD17B2, IFI30, IL17RB, LYN, MISP, PDGFRB, PDIA5, PLCH1, PMEPA1, PTGS2, RAB20, RCN3, SALL4, SCARB1, SERPINA1, SPARC, TMEM63A, TSPAN1, TSPAN15	0.00971476
GO:CC	laminin-10 complex	EAC	Up	LAMB1, LAMC1	0.338044
GO:CC	membrane raft	EAC	Up	ANXA13, CARD11, CBLB, DPP4, LYN, MYADM, SERPINH1, SULF1, THY1	0.239143
GO:CC	perinuclear region of cytoplasm	EAC	Up	ATP7B, DAB2, FAT1, GALNT6, HEPH, IFITM3, ITM2C, LAMB1, LAMC2, LYN, MLPH, OLFM4, P2RX4, PRKCA, PTPRR, RAB15, RASGRP3, RHPN2, SPP1, TGM2, TSPAN1	0.254572
GO:CC	collagen-containing extracellular matrix	EAC	Up	A2M, ADAMTS4, ADAMTS9, AGT, ANGPT2, ASPN, BGN, CCN1, CCN2, COL12A1, COL1A1, COL1A2, COL3A1, COL4A1, COL4A2, COL5A2, COL6A3, CTSL, CTSZ, ESM1, GDF15, GPC6, IGFBP7, LAMA4, LAMB1, LAMC1, LAMC2, LGALS1, LGALS4, LUM, MFAP2, MMP9, MUC17, NID2, PCOLCE, PLOD3, POSTN, SERPINA1, SERPINA3, SERPINE1, SERPINH1, SPARC, SULF1, TGFBI, TGM2, THBS1, VCAN	1.46e-23
GO:CC	extracellular exosome	EAC	Up	A2M, ADGRE5, AGT, ANO1, ANPEP, ANXA13, AOC1, BGN, BPIFB1, C2, C3, CARD11, CD248, CDC42BPA, CDH11, CDHR2, CDHR5, CFB, CLIC5, CLRN3, CMBL, COL12A1, COL1A2, COL4A2, COL6A3, CRISPLD2, CTSL, CTSZ, CYSTM1, DDC, DPP4, DPYSL2, EPCAM, EPS8, FAT1, FBP1, FSTL1, GALM, GDF15, GLRX, GPA33, HEXB, HGD, IGFBP7, IQGAP2, ITM2C, KRT8, LAMA4, LAMB1, LAMC1, LGALS1, LUM, LYN, LYZ, MAN1A1, MEP1A, MLPH, MMP7, MMP9, MTMR1…	8.12e-21
GO:CC	anchoring junction	EAC	Up	CDHR2, DPP4, PKP2, PLAUR, RAI14	0.299611
GO:CC	endocytic vesicle lumen	EAC	Up	CTSL, SAA2, SPARC	0.312621
GO:CC	cell periphery	EAC	Up	LAMA4, MUC17, NID2, SLC12A2	0.499052
GO:CC	side of membrane	EAC	Up	GPC6, MSLN, PLAUR, SMPDL3B, TFPI, THY1, VNN1	0.184911
GO:CC	protein complex involved in cell-matrix adhesion	EAC	Up	LAMB1, LAMC1, PLAUR	0.111459
GO:CC	glutamatergic synapse	EAC	Up	BIN1, CADPS2, CBLB, CDH11, DAPK1, EPS8, FARP1, GPC6, ITGA5, LYN, NRP1, P2RX4, PLCB1, SH3KBP1, SPTBN1, THY1	0.424923
GO:CC	tertiary granule lumen	EAC	Up	CXCL1, LYZ, MMP9, OLFM4, TNFAIP6	0.166609
GO:MF	phosphatidylserine binding	EAC	Up	ANXA13, GSDMB, SCARB1, THBS1	0.980031
GO:MF	fibronectin binding	EAC	Up	CTSK, CTSL, FSTL3, IGFBP3, MFAP2, THBS1, TNFAIP6	0.0013388
GO:MF	protease binding	EAC	Up	A2M, ADAMTS4, BIN1, COL1A1, COL1A2, COL3A1, DPP4, FAP, SERPINA1, SERPINE1, THBS1, TIMP1	0.000756
GO:MF	endopeptidase activity	EAC	Up	FAP, MMP1, MMP12, MMP3, MMP7, MMP9	0.319894
GO:MF	metalloendopeptidase activity	EAC	Up	ADAMTS4, ADAMTS9, MEP1A, MMP1, MMP10, MMP11, MMP12, MMP3, MMP7, MMP9	0.00861193
GO:MF	serine-type endopeptidase activity	EAC	Up	C2, CFB, CTSK, DPP4, FAP, MMP1, MMP10, MMP11, MMP12, MMP3, MMP7, MMP9, TMPRSS3	0.00995841
GO:MF	phosphatidylinositol phospholipase C activity	EAC	Up	PLCB1, PLCE1, PLCH1	0.980031
GO:MF	endopeptidase inhibitor activity	EAC	Up	A2M, C3, SPINK1, TFPI, THBS1	0.244917
GO:MF	serine-type endopeptidase inhibitor activity	EAC	Up	A2M, AGT, COL6A3, SERPINA1, SERPINA3, SERPINE1, SERPINH1, SPINK1, TFPI	0.0346929
GO:MF	transmembrane receptor protein tyrosine phosphatase activity	EAC	Up	PTPRG, PTPRH, PTPRR	0.695206
GO:MF	signaling receptor binding	EAC	Up	A2M, ANGPT2, ANO1, BMP2, C3, CXCL1, DPP4, F2R, HLA-F, HNF4A, LAMA4, LYN, P2RX4, PDGFRB, PIK3AP1, PLAUR, SERPINE1, VTCN1	0.028502
GO:MF	platelet-derived growth factor receptor binding	EAC	Up	ITGA5, LYN, PDGFRB	0.56506
GO:MF	integrin binding	EAC	Up	CCN1, CCN2, CDH17, COL3A1, ESM1, FAP, ITGA5, LAMC1, LYN, PRKCA, SPP1, TGFBI, THBS1, THY1, TLN2, TSPAN8, VCAM1	1.13e-05
GO:MF	extracellular matrix structural constituent	EAC	Up	BGN, CCN1, COL1A1, COL1A2, COL3A1, COL4A1, COL4A2, COL5A2, ESM1, IGFBP7, LAMA4, LAMB1, LAMC1, LAMC2, LUM, MFAP2, NID2, PCOLCE, POSTN, SPARC, TGFBI, THBS1	2.87e-12
GO:MF	copper ion binding	EAC	Up	AOC1, ATP7B, F5, HEPH, P2RX4	0.56506
GO:MF	calcium ion binding	EAC	Up	ADGRE5, ANXA13, AOC1, ASPN, CADPS2, CALML4, CBLB, CD248, CDH11, CDH17, CDHR2, CDHR5, FAT1, FSTL1, ITGA5, LPCAT1, MAN1A1, MMP12, NID2, PCDH18, PLA2G10, PLCB1, PLCH1, RASGRP3, RCN3, REPS2, SGCE, SPARC, SULF1, TESC, TGM2, THBS1, TNFAIP6, TTYH3, VCAN, VIL1	4.57e-05
GO:MF	protein binding	EAC	Up	A1CF, A2M, ACSL5, ADAMTS4, ADAP1, ADGRE5, ADGRG7, AGMAT, AGR2, AGR3, AGT, ANGPT2, ANKRD10, ANKS4B, ANO1, ANTXR2, AOC1, APOC1, AQP9, ATP2A3, ATP7B, BAMBI, BGN, BIN1, BIRC3, BMP2, C11ORF24, C2, C3, C4BPB, CA8, CARD11, CBLB, CCDC68, CCL20, CCN1, CCN2, CD248, CDC25B, CDC42BPA, CDH17, CDHR2, CDHR5, CDR2, CENPV, CERS2, CFB, CHKA, CHN1, CLDN18, CLDN3, CLIC5, CLRN3, CMTM7, COL1A1, COL1A2, COL3A1, COL4A1,…	0.00216349
GO:MF	collagen binding	EAC	Up	CTSK, CTSL, LUM, MMP12, MMP9, NID2, PCOLCE, SERPINH1, SPARC, TGFBI	0.00073
GO:MF	insulin-like growth factor binding	EAC	Up	CCN2, IGFBP3, IGFBP7	0.56506
GO:MF	glycosaminoglycan binding	EAC	Up	BGN, CRISPLD2, SULF1, VCAN	0.290801
GO:MF	phospholipid binding	EAC	Up	BIN1, GSDMB, NR5A2, PLA2G10, PLA2G7, SGIP1, SPTBN1	0.635159
GO:MF	chemokine activity	EAC	Up	CCL20, CXCL1, CXCL2, CXCL8	0.980031
GO:MF	protein tyrosine phosphatase activator activity	EAC	Up	IGFBP3, VCAN	0.980031
GO:MF	heparin binding	EAC	Up	AOC1, CCN1, CCN2, CRISPLD2, CXCL8, FSTL1, LAMC2, LIPG, NRP1, PCOLCE, POSTN, REG4, SAA2, THBS1	0.00167706
GO:MF	peptidase activity	EAC	Up	ADAMTS4, CTSE, FAP, MMP1, MMP3, MMP9, TGM2, TMPRSS3, UNC5CL	0.0196587
GO:MF	metallopeptidase activity	EAC	Up	ADAMTS4, ADAMTS9, ANPEP, MEP1A, MMP3, MMP7, MMP9	0.108714
GO:MF	cysteine-type endopeptidase activator activity involved in apoptotic process	EAC	Up	ATP2A3, CTSK, CTSL	0.980031
GO:MF	L-isoleucine transmembrane transporter activity	EAC	Up	SLC43A1, SLC6A20	0.918268
GO:MF	sodium channel regulator activity	EAC	Up	AGT, GLRX, PKP2, SGK2, TMPRSS3	0.145349
GO:MF	diacylglycerol binding	EAC	Up	DGKD, PRKCA, RASGRP3	0.56506
GO:MF	extracellular matrix structural constituent conferring tensile strength	EAC	Up	COL12A1, COL1A1, COL1A2, COL3A1, COL4A1, COL4A2, COL5A2, COL6A3	0.0013388
GO:MF	extracellular matrix structural constituent conferring compression resistance	EAC	Up	ASPN, BGN, LUM, VCAN	0.103304
GO:MF	carbohydrate binding	EAC	Up	CD248, GALM, GALNT6, LGALS1, LGALS4, REG4, SI, VCAN, ZG16B	0.753613
GO:MF	signaling receptor activity	EAC	Up	ANPEP, ANTXR2, GPA33, ITGA5, MMD, PLAUR, REG4, SLC20A1, TNFRSF10B, TNFRSF11B	0.56506
GO:MF	vascular endothelial growth factor binding	EAC	Up	NRP1, PDGFRB	0.980031
GO:MF	identical protein binding	EAC	Up	A2M, AGR2, ANO1, BIN1, CDC42BPA, CLDN18, CLDN3, COL1A1, COL1A2, CTSE, DAPK1, DGKD, DPP4, DPYSL2, ETS1, FAP, FBP1, FCER1G, GRB10, HEXB, HGD, HNF1B, IFI35, LYZ, MET, MMP9, NECTIN3, NT5E, OLFML2B, P2RX4, PIK3AP1, PLCB1, PTPRG, SERPINA1, SLC26A6, SLC40A1, STC1, TFF3, TGFBI, TM6SF2, TPM1, TRAF5, TXNRD1, VIL1	0.635159
GO:MF	protein homodimerization activity	EAC	Up	ANO1, AOC1, CHKA, DGKD, DPP4, FAP, FCER1G, GDF15, HNF1B, HNF4A, MTHFD1L, MUC13, NECTIN3, ODC1, PRTFDC1, PTGS2, ST6GAL1, TESC, THBS1, TPM1, UCP2, VIL1	0.666302
GO:MF	proteoglycan binding	EAC	Up	CTSK, CTSL, THBS1	0.56506
GO:MF	CXCR chemokine receptor binding	EAC	Up	CXCL1, CXCL2, CXCL8	0.695206
GO:MF	SMAD binding	EAC	Up	COL1A2, COL3A1, COL5A2, DAB2	0.980031
GO:MF	platelet-derived growth factor binding	EAC	Up	COL1A1, COL1A2, COL3A1, COL4A1, PDGFRB	0.00199792
GO:MF	cell adhesion molecule binding	EAC	Up	CDHR2, CDHR5, NECTIN3, POSTN, TGFBI, VCAM1	0.217113
GO:MF	extracellular matrix binding	EAC	Up	BGN, CCN1, CD248, OLFML2B, SPARC, SPP1, TGFBI	0.0013388
GO:MF	actin filament binding	EAC	Up	BIN1, FMNL2, IQGAP2, MISP, MYO1A, SPTBN1, TLN2, TPM1, VIL1	0.782122
KEGG	Ether lipid metabolism	EAC	Up	LPCAT1, PLA2G10, PLA2G7, PLAAT2, UGT8	0.207602
KEGG	Virion - Hepatitis viruses	EAC	Up	CLDN18, CLDN3, DPP4, EPCAM, SCARB1	0.188473
KEGG	Ras signaling pathway	EAC	Up	ANGPT2, CALML4, ETS1, MET, PDGFRB, PLA2G10, PLAAT2, PLCE1, PRKCA, RASGRP3	0.489699
KEGG	Rap1 signaling pathway	EAC	Up	ANGPT2, CALML4, F2R, MET, PDGFRB, PLCB1, PLCE1, PRKCA, RASGRP3, THBS1, TLN2, VAV2	0.0741471
KEGG	NF-kappa B signaling pathway	EAC	Up	BIRC3, CARD11, CXCL1, CXCL2, CXCL8, LYN, PTGS2, TRAF5, VCAM1	0.0367566
KEGG	Phosphatidylinositol signaling system	EAC	Up	CALML4, DGKD, PIP5K1B, PLCB1, PLCE1, PRKCA	0.464383
KEGG	Phospholipase D signaling pathway	EAC	Up	AGT, CXCL8, DGKD, F2R, FCER1G, PDGFRB, PIP5K1B, PLCB1, PRKCA	0.155643
KEGG	PI3K-Akt signaling pathway	EAC	Up	ANGPT2, COL1A1, COL1A2, COL4A1, COL4A2, COL6A3, F2R, ITGA5, LAMA4, LAMB1, LAMC1, LAMC2, MET, PDGFRB, PIK3AP1, PRKCA, SGK2, SPP1, THBS1	0.0174617
KEGG	Focal adhesion	EAC	Up	BIRC3, COL1A1, COL1A2, COL4A1, COL4A2, COL6A3, ITGA5, LAMA4, LAMB1, LAMC1, LAMC2, MET, PDGFRB, PIP5K1B, PRKCA, SPP1, THBS1, TLN2, VAV2	3.58e-05
KEGG	ECM-receptor interaction	EAC	Up	COL1A1, COL1A2, COL4A1, COL4A2, COL6A3, ITGA5, LAMA4, LAMB1, LAMC1, LAMC2, SPP1, THBS1	0.000221
KEGG	Complement and coagulation cascades	EAC	Up	A2M, C2, C3, C4BPB, CFB, F2R, F5, PLAUR, SERPINA1, SERPINE1, TFPI	0.00068
KEGG	Platelet activation	EAC	Up	COL1A1, COL1A2, COL3A1, F2R, FCER1G, LYN, PLCB1, TLN2	0.188442
KEGG	IL-17 signaling pathway	EAC	Up	CCL20, CXCL1, CXCL2, CXCL8, IL17RB, MMP1, MMP3, MMP9, PTGS2, TRAF5	0.00570089
KEGG	TNF signaling pathway	EAC	Up	BIRC3, CCL20, CXCL1, CXCL2, MMP3, MMP9, PTGS2, TRAF5, VCAM1	0.0619332
KEGG	Leukocyte transendothelial migration	EAC	Up	CLDN18, CLDN3, MMP9, PRKCA, THY1, VAV2, VCAM1	0.335579
KEGG	Cytoskeleton in muscle cells	EAC	Up	BGN, COL1A1, COL1A2, COL3A1, COL4A1, COL4A2, COL5A2, COL6A3, FMNL2, ITGA5, NID2, PKP2, SGCE, SPTBN1, THBS1, TLN2, TPM1, VCAN	0.000462
KEGG	Relaxin signaling pathway	EAC	Up	COL1A1, COL1A2, COL3A1, COL4A1, COL4A2, MMP1, MMP9, PLCB1, PRKCA	0.078102
KEGG	AGE-RAGE signaling pathway in diabetic complications	EAC	Up	AGT, COL1A1, COL1A2, COL3A1, COL4A1, COL4A2, CXCL8, PLCB1, PLCE1, PRKCA, SERPINE1, VCAM1	0.000462
KEGG	Maturity onset diabetes of the young	EAC	Up	FOXA2, HNF1B, HNF4A, HNF4G, NR5A2	0.0397233
KEGG	Salivary secretion	EAC	Up	CALML4, CST1, LYZ, PLCB1, PRKCA, SLC12A2	0.464383
KEGG	Protein digestion and absorption	EAC	Up	COL12A1, COL1A1, COL1A2, COL3A1, COL4A1, COL4A2, COL5A2, COL6A3, DPP4, KCNK5, MEP1A	0.00272489
KEGG	Vibrio cholerae infection	EAC	Up	KDELR3, PDIA4, PRKCA, SLC12A2	0.641569
KEGG	Epithelial cell signaling in Helicobacter pylori infection	EAC	Up	CXCL1, CXCL2, CXCL8, LYN, MET	0.476888
KEGG	Pertussis	EAC	Up	C2, C3, C4BPB, CALML4, CXCL8, IRF8, ITGA5	0.078102
KEGG	African trypanosomiasis	EAC	Up	LAMA4, PLCB1, PRKCA, VCAM1	0.377713
KEGG	Malaria	EAC	Up	CXCL8, MET, THBS1, VCAM1	0.630018
KEGG	Amoebiasis	EAC	Up	COL1A1, COL1A2, COL3A1, COL4A1, COL4A2, CXCL1, CXCL2, CXCL8, LAMA4, LAMB1, LAMC1, LAMC2, PLCB1, PRKCA	3.58e-05
KEGG	Human papillomavirus infection	EAC	Up	COL1A1, COL1A2, COL4A1, COL4A2, COL6A3, HLA-F, ITGA5, LAMA4, LAMB1, LAMC1, LAMC2, PDGFRB, PTGS2, SPP1, TCF7L2, THBS1	0.0691556
KEGG	Kaposi sarcoma-associated herpesvirus infection	EAC	Up	ANGPT2, C3, CALML4, CXCL1, CXCL2, CXCL8, HLA-F, LYN, PTGS2, TCF7L2	0.225456
KEGG	Pathways in cancer	EAC	Up	AGT, BIRC3, BMP2, CALML4, COL4A1, COL4A2, CXCL8, DAPK1, ETS1, F2R, LAMA4, LAMB1, LAMC1, LAMC2, MET, MMP1, MMP9, PDGFRB, PLCB1, PRKCA, PTGS2, RASGRP3, TCF7L2, TRAF5, TXNRD1	0.0107889
KEGG	Transcriptional misregulation in cancer	EAC	Up	BIRC3, CXCL8, ETV5, ID2, IGFBP3, MET, MMP3, MMP9, PROM1	0.464383
KEGG	Proteoglycans in cancer	EAC	Up	COL1A1, COL1A2, CTSL, ITGA5, LUM, MET, MMP9, PLAUR, PLCE1, PRKCA, THBS1, VAV2	0.0619332
KEGG	Bladder cancer	EAC	Up	CXCL8, DAPK1, MMP1, MMP9, THBS1	0.125011
KEGG	Small cell lung cancer	EAC	Up	BIRC3, COL4A1, COL4A2, LAMA4, LAMB1, LAMC1, LAMC2, PTGS2, TRAF5	0.0181842
KEGG	Choline metabolism in cancer	EAC	Up	CHKA, DGKD, PDGFRB, PIP5K1B, PRKCA, SLC44A4	0.464383
KEGG	Rheumatoid arthritis	EAC	Up	CCL20, CTSK, CTSL, CXCL1, CXCL2, CXCL8, MMP1, MMP3	0.0619332
KEGG	Lipid and atherosclerosis	EAC	Up	CALML4, CXCL1, CXCL2, CXCL8, LYN, MMP1, MMP3, MMP9, PLCB1, PRKCA, TNFRSF10B, VAV2, VCAM1	0.0397233
GO:BP	desmosome assembly	EAC	Down	DSG3, PKP1, PKP3	0.719221
GO:BP	inflammatory response to antigenic stimulus	EAC	Down	IL1RN, IL20RB, IL36A, IL36B, RASGRP1	0.366383
GO:BP	peptide secretion	EAC	Down	CWH43, S100A8	0.99592
GO:BP	response to ischemia	EAC	Down	AQP3, CPEB3, GJB2, NFE2L2, RNLS	0.99592
GO:BP	desmosome organization	EAC	Down	DSP, GRHL1, NECTIN1, PERP, PKP3	0.00278931
GO:BP	glycogen biosynthetic process	EAC	Down	ACADM, GYS2, PGM2, PPP1R3C	0.678231
GO:BP	aldehyde metabolic process	EAC	Down	ALDH3A1, ALDH3A2, ALDH3B2, ALDH7A1, ALDH9A1	0.0195117
GO:BP	protein O-linked glycosylation	EAC	Down	B3GNT8, FUT3, FUT6, GALNT1, GALNT14, ST6GALNAC2	0.99592
GO:BP	protein targeting to membrane	EAC	Down	CWH43, MICALL1, PARD3, ZDHHC13, ZDHHC21	0.99592
GO:BP	lipid metabolic process	EAC	Down	ABHD5, ALDH3A1, ALDH3B2, ALOX12, ALOX15B, CH25H, EPHX3, FAM135A, IL1RN, LTA4H, MGLL, SRD5A1, TECR	0.99592
GO:BP	fatty acid metabolic process	EAC	Down	ABHD5, ACADM, ACOX3, ALDH3A2, CROT, CYP2E1, CYP4B1, ECHDC3	0.99592
GO:BP	phosphatidic acid biosynthetic process	EAC	Down	ABHD5, DGKA, GPAT3, LPIN1, PLD1, PLD2	0.146859
GO:BP	xenobiotic metabolic process	EAC	Down	ALDH3A1, CYP2C18, CYP2E1, FMO2, GSTA4, RORA, S100A12	0.99592
GO:BP	intracellular sodium ion homeostasis	EAC	Down	ATP12A, IL1A, SCNN1B, SCNN1G, SLC1A3	0.195538
GO:BP	regulation of pH	EAC	Down	ATP12A, ATP6V0A4, RHCG, SLC9A9	0.611138
GO:BP	endocytosis	EAC	Down	EHD3, EPN3, GHR, LRRK2, MICALL1, RHOV, SH3GL1, TRIP10, WASF2	0.99592
GO:BP	apoptotic process	EAC	Down	ADAMTSL4, ALOX15B, BNIP3, BNIPL, EMP1, ESPL1, FGFR3, IL1A, KREMEN1, LGALS7B, MAL, MAP3K9, NSG1, PDCD4, PHLDA1, PIM1, PPP1R13L, RNF144B, S100A14, S100A8, S100A9, SLK, TP63, ZNF385A	0.99592
GO:BP	inflammatory response	EAC	Down	ANXA1, BDKRB1, BLNK, CAMK1D, CXCR2, ECM1, HK1, IL1A, IL1RN, IL34, IL36A, IL36B, MGLL, NAMPT, NFE2L2, PRDX5, S100A12, S100A8, S100A9, SPINK7, TICAM1, TLR5, WNK4	0.102973
GO:BP	response to oxidative stress	EAC	Down	DUOX1, ERO1A, ETFDH, GPX3, KRT1, LRRK2, MTF1, NFE2L2, PRDX5, PTGS1	0.366383
GO:BP	plasma membrane organization	EAC	Down	ANK3, BAIAP2, MTSS1	0.99592
GO:BP	cytoskeleton organization	EAC	Down	ABLIM1, ABLIM3, ANK3, ARHGAP10, CAMSAP1, KRT13, KRT4, PLD2, RANBP9, SORBS2	0.772349
GO:BP	cell communication	EAC	Down	GJB2, GJB5, GJB6, KREMEN1, LRRK2, TRIP10	0.678231
GO:BP	signal transduction	EAC	Down	ANK3, ANXA1, ARHGAP10, ARHGAP27, CAMK1D, CLIC3, CLOCK, CRABP2, CXCR2, DAPP1, DUSP5, ECM1, ENDOU, FAM3D, FAM83C, FAM83D, FGF11, FGFBP1, IL1RN, IMPA2, KREMEN1, MAP3K6, MAP3K9, NAMPT, NDRG2, NDRG4, NECTIN4, PKP1, PPP4R1, PRKCH, RAPGEFL1, RASGRP1, RHOV, RND3, SCGB1A1, SEMA3F, SFN, SH3GL1, TCP11L2, TRIP10, TYRO3, WNK4	0.99592
GO:BP	cell surface receptor protein tyrosine kinase signaling pathway	EAC	Down	BLNK, EFS, EPHA1, FGFR3, MTSS1, PTK6, TYRO3	0.99592
GO:BP	small GTPase-mediated signal transduction	EAC	Down	ARHGAP27, DOCK9, NUCB2, PLD1, PLD2, RAB38, RAPGEFL1, RASGRP1, RHOV, RND3, TIAM1	0.106118
GO:BP	memory	EAC	Down	ADGRF1, KAT2B, KLK8, PTN, ROGDI, SLC6A4	0.99592
GO:BP	protein localization	EAC	Down	DHCR24, DUOXA1, FRMD6, LRRK2, PARD3, RRAGD, SFN, TP53INP2, WNK4	0.99592
GO:BP	steroid metabolic process	EAC	Down	CYP2E1, DHCR24, DHRS9, SULT2B1, TSPO	0.99592
GO:BP	negative regulation of cell population proliferation	EAC	Down	ALOX15B, BNIPL, CDKN2B, DHCR24, FGFBP1, GJB6, IL1A, IRF6, KAT2B, LDOC1, SCIN, SLURP1, SULT2B1, TFAP2A, TFAP2B, ZBTB7C	0.99592
GO:BP	epidermis development	EAC	Down	ALDH3A2, CERS3, COL17A1, CRABP2, DSP, EMP1, EVPL, GJB5, GRHL1, GRHL3, KRT15, KRT31, KRT5, SCEL, SPRR1A, SPRR1B, SPRR2B, SPRR2E, SPRR2F, SPRR3, TGM5, ZNF750	1.66e-13
GO:BP	response to mechanical stimulus	EAC	Down	BDKRB1, KRT5, P2RY1, PPL, SCEL	0.99592
GO:BP	negative regulation of peptidase activity	EAC	Down	CSTA, CSTB, ECM1, SERPINB3, SERPINB4	0.0048661
GO:BP	regulation of epidermal cell division	EAC	Down	SFN, TP63	0.99592
GO:BP	positive regulation of keratinocyte proliferation	EAC	Down	CRNN, TGM1, TP63	0.99592
GO:BP	negative regulation of keratinocyte proliferation	EAC	Down	IRF6, OVOL1, SFN, SLURP1	0.99592
GO:BP	negative regulation of endopeptidase activity	EAC	Down	FETUB, SERPINB1, SERPINB13, SERPINB3, SERPINB8	0.105772
GO:BP	positive regulation of neuron projection development	EAC	Down	BCL11A, CAMK1D, KAT2B, NDRG4, NFE2L2, PTK6, PTN, RGMA, S100A9	0.678231
GO:BP	O-glycan processing	EAC	Down	B3GNT8, GALNT1, GALNT14, ST3GAL4, ST6GALNAC2	0.900431
GO:BP	peptide cross-linking	EAC	Down	ANXA1, CSTA, DSP, EVPL, IVL, KRT1, SPRR1A, SPRR1B, SPRR2E, TGM1, TGM3	1.35e-08
GO:BP	arachidonate metabolic process	EAC	Down	ALOX12, ALOX15B, CYP2C18, MGLL	0.99592
GO:BP	regulation of cell-cell adhesion	EAC	Down	CD24, CELSR2, SFN, WNT4	0.533506
GO:BP	positive regulation of cell-cell adhesion	EAC	Down	FUT3, PKP1, PKP3	0.99592
GO:BP	lamellipodium assembly	EAC	Down	ABLIM1, ABLIM3, ARHGEF4, WASF2	0.99592
GO:BP	actin cytoskeleton organization	EAC	Down	ANXA1, DAAM1, KANK1, MTSS1, PHACTR4, PKP3, RND3, SPTBN2, TRIP10, WASF2	0.99592
GO:BP	keratinocyte differentiation	EAC	Down	ANXA1, CERS3, CSTA, DSP, EVPL, IRF6, IVL, SCEL, SLC39A2, SPRR1A, SPRR1B, SPRR2B, SPRR2F, SPRR3, TGM1, TGM3, TP63	1.97e-09
GO:BP	epithelial cell differentiation	EAC	Down	CNN3, DHRS9, EHF, KRT13, KRT15, KRT24, KRT31, KRT4, RHCG, SPINK5, UPK1A	0.0214185
GO:BP	keratinization	EAC	Down	CNFN, EVPL, IL1A, IVL, KAZN, KRT1, KRT4, KRT5, KRT6B, KRT6C, KRT78, KRT80, PPL, SFN, SPRR1A, SPRR1B, SPRR2B, SPRR2E, SPRR2F, SPRR3, TGM1, TGM3	5.88e-14
GO:BP	response to lipopolysaccharide	EAC	Down	BDKRB1, DIO2, GJB2, GJB6, IL12A, S100A14, S100A8, SCGB1A1	0.99592
GO:BP	autocrine signaling	EAC	Down	S100A8, S100A9, SERPINB3	0.719221
GO:BP	sodium ion transmembrane transport	EAC	Down	SCNN1B, SCNN1G, SLC13A4, SLC24A3, SLC6A4, SLC6A9, WNK4	0.99592
GO:BP	protein modification process	EAC	Down	ERO1A, PRKCH, RABGGTA, TGM1, TGM3, TGM5, TTLL12	0.99592
GO:BP	wound healing	EAC	Down	DSP, EVPL, GRHL3, MYOZ1, PPL, SPRR3	0.99592
GO:BP	regulation of cell population proliferation	EAC	Down	ANXA1, BEX4, FUT3, PRDM1, PTGS1, TFAP2A, TFAP2B, TFAP2C, TSPO	0.99592
GO:BP	cuticle development	EAC	Down	DUOX1, TMEM79	0.99592
GO:BP	hormone biosynthetic process	EAC	Down	CYP11A1, DIO2, DUOX1	0.99592
GO:BP	defense response to bacterium	EAC	Down	GBP6, GSDMC, NAGK, NOD2, S100A12, S100A14, S100A8, S100A9, SLC9A9, TAB3	0.99592
GO:BP	positive regulation of MAP kinase activity	EAC	Down	CD24, GHR, IL34, LRRK2, RASGRP1, S100A12, TPD52L1	0.102973
GO:BP	endothelial cell migration	EAC	Down	S100A12, S100A2, S100A8, S100A9	0.99592
GO:BP	skin development	EAC	Down	DHCR24, DSP, OVOL1, RIPK4, TFAP2B	0.95242
GO:BP	keratinocyte proliferation	EAC	Down	IRF6, KLK8, OVOL1, SFN, TP63	0.366383
GO:BP	linoleic acid metabolic process	EAC	Down	ALOX12, ALOX15B, CYP2C18	0.99592
GO:BP	regulated exocytosis	EAC	Down	RAB10, SYNGR1, TMEM79	0.99592
GO:BP	innate immune response	EAC	Down	ANXA1, CRISP3, GBP6, HK1, IL34, IL36A, IL36B, MID2, NAGK, NLRX1, NOD2, PRDM1, PTK6, RNASE7, RNF39, S100A12, S100A8, S100A9, SAMD9, SH2D1B, SUSD4, TICAM1, TLR5, TRIM29, TTLL12	0.477038
GO:BP	intermediate filament cytoskeleton organization	EAC	Down	DSP, EVPL, KRT6C, PPL	0.678231
GO:BP	intermediate filament organization	EAC	Down	DSP, KRT1, KRT13, KRT15, KRT24, KRT31, KRT4, KRT5, KRT6B, KRT6C, KRT78, KRT80	0.000296
GO:BP	carnitine biosynthetic process	EAC	Down	ACADM, ALDH9A1, BBOX1, SHMT1	0.0231262
GO:BP	cell redox homeostasis	EAC	Down	ERO1A, NFE2L2, PRDX5, TXN	0.99592
GO:BP	positive regulation of keratinocyte differentiation	EAC	Down	ALOX15B, PKP1, PRKCH	0.99592
GO:BP	negative regulation of innate immune response	EAC	Down	NLRX1, PIM1, SFN, TYRO3	0.99592
GO:BP	negative regulation of proteolysis	EAC	Down	CSTA, CSTB, SERPINB3, SPINK5	0.99592
GO:BP	negative regulation of growth	EAC	Down	ALOX15B, MT1G, MT1X, PTK6	0.66729
GO:BP	response to cycloheximide	EAC	Down	CDA, GHR	0.99592
GO:BP	myoblast development	EAC	Down	SDC1, SOX15	0.99592
GO:BP	defense response to fungus	EAC	Down	RNASE7, S100A12, S100A8, S100A9	0.99592
GO:BP	sensory perception of salty taste	EAC	Down	SCNN1B, SCNN1G	0.99592
GO:BP	positive regulation of NF-kappaB transcription factor activity	EAC	Down	CLOCK, CRNN, MID2, NOD2, PRKCH, RIPK4, S100A12, S100A8, S100A9	0.64763
GO:BP	protein maturation	EAC	Down	ERO1A, KLK11, KLK12, KLK13, KLK8, TSPAN5	0.99592
GO:BP	regulation of vesicle-mediated transport	EAC	Down	PLD1, PLD2, RAB25	0.99592
GO:BP	trophoblast giant cell differentiation	EAC	Down	GJB5, PRDM1, SOX15	0.99592
GO:BP	establishment of skin barrier	EAC	Down	ALOX12, CYSRT1, GRHL1, GRHL3, KRT1, SFN, TMEM79, TP63, ZNF750	0.000604
GO:BP	regulation of ERK1 and ERK2 cascade	EAC	Down	FAM83D, IL1A, RASGRP1, TIAM1	0.99592
GO:BP	neutrophil aggregation	EAC	Down	S100A8, S100A9	0.99592
GO:BP	cellular response to lipopolysaccharide	EAC	Down	IL1A, IL36A, IL36B, LDOC1, NOD2, PDCD4, TICAM1, TLR5, TSPO	0.99592
GO:BP	cellular response to zinc ion	EAC	Down	MT1G, MT1X, MTF1, TSPO	0.99592
GO:BP	epithelial cell-cell adhesion	EAC	Down	DSP, PKP3, SERPINB8	0.99592
GO:BP	cell-cell adhesion	EAC	Down	ANXA1, BAIAP2, BOC, CD24, CELSR2, CNN3, CRNN, CSTA, DLG2, DSC2, DSC3, DSG1, DSG3, DSP, MPZL2, NECTIN1, PERP, PKP1, PKP3, RAB10, TMOD3, TRIM29	3.77e-06
GO:BP	regulation of neurotransmitter receptor activity	EAC	Down	LYNX1, PSCA	0.99592
GO:BP	negative regulation of mRNA catabolic process	EAC	Down	PKP1, PKP3	0.99592
GO:BP	chloride transmembrane transport	EAC	Down	CLCA2, CLCA4, CLDN17, CLIC3, SLC12A6, SLC1A3, SLC26A2	0.99592
GO:BP	positive regulation of cell cycle G1/S phase transition	EAC	Down	CRNN, FAM83D, PKP3, TP63	0.533506
GO:BP	magnesium ion transmembrane transport	EAC	Down	NIPAL1, NIPAL4, ZDHHC13	0.99592
GO:BP	protein sialylation	EAC	Down	ST3GAL4, ST6GALNAC2	0.99592
GO:BP	negative regulation of stem cell proliferation	EAC	Down	IRF6, OVOL1, SFN	0.99592
GO:BP	lipoxin A4 biosynthetic process	EAC	Down	ALOX12, ALOX15B	0.99592
GO:CC	cornified envelope	EAC	Down	ANXA1, CNFN, CSTA, CYSRT1, DSC2, DSC3, DSG1, DSG3, DSP, EVPL, IVL, KAZN, KRT1, PKP1, PKP3, PPL, SCEL, SERPINB2, SPRR1A, SPRR1B, SPRR2A, SPRR2B, SPRR2E, SPRR2F, SPRR3, TGM1	6.57e-23
GO:CC	extracellular region	EAC	Down	A2ML1, ADAMTSL4, ADGRF1, AGA, ANXA1, CDA, CLCA2, CLCA4, COL17A1, CPA4, CRISP3, CSTB, CWH43, DMKN, DNASE1L3, DSC3, ECM1, ENDOU, EPHB6, FAM3D, FETUB, FGFBP1, FGFR3, FUT6, GALNT1, GHR, GM2A, GPX3, IL12A, IL1A, IL34, IL36A, IL36B, KLK11, KLK12, KLK13, KLK8, KRT1, LTA4H, LY6D, LY6G6C, LYPD2, LYPD3, MUC15, NECTIN1, NMU, PDZD2, PGM2, PRRG4, PRSS27, PSCA, PTN, RNASE7, RNLS, S100A12, S100A8, S100A9, SCGB1…	0.211489
GO:CC	extracellular space	EAC	Down	A2ML1, AGA, ALDH3A1, ANXA1, CD1A, COL17A1, CPA4, CRISP3, CSTA, CSTB, CXCL17, DMKN, ECM1, ENDOU, ERO1A, FAM3D, FETUB, FGFBP1, FNDC4, FZD10, GHR, GPX3, IGFL1, IL12A, IL1A, IL1RN, IL34, IL36A, IL36B, KLK11, KLK12, KLK13, KLK8, KRT1, KRT31, KRT78, LGALS7B, LRRK2, LYPD3, NAMPT, NUCB2, PRDX5, PRRG4, PTN, RAET1E, RNASE7, RNLS, S100A14, S100A16, S100A8, S100A9, SCGB1A1, SEMA3F, SERPINB1, SERPINB11, SERPI…	0.0317926
GO:CC	cytoplasm	EAC	Down	ABHD5, ABLIM1, ABLIM3, ACADM, AGA, AHNAK, AHNAK2, AIF1L, ALDH3A1, ALDH3A2, ALDH3B2, ALDH9A1, ALOX12, ALOX15B, ANK3, ANKRD37, ANXA1, AQP3, ARHGAP27, ARHGEF4, ARL4D, BAIAP2, BCL11A, BEX4, BICDL2, BLNK, BNIP3, BNIPL, C1ORF116, CALML3, CAMK1D, CAMSAP1, CCNG2, CDKN2B, CELSR2, CHAC1, CLIC3, CNFN, CPEB3, CPNE3, CRABP2, CRNN, CRYAB, CSTA, CSTB, CTNNBIP1, CYP2C18, CYP2E1, DAPP1, DHCR24, DSC3, DSG1, DSG3, …	9.47e-06
GO:CC	endoplasmic reticulum	EAC	Down	AGA, ALDH3A1, ANK3, BDKRB1, BNIP3, CERS3, CLDN8, CPEB3, CRABP2, CWH43, DHCR24, DHRS1, DNASE1L3, DSC2, DUOX1, DUOXA1, ELOVL4, EPHX3, ERO1A, FGFR3, FNDC4, GPAT3, LPIN1, LRRK2, LYNX1, MAL, NSG1, NUCB2, PDZD2, PTN, REEP4, RGMA, SPINK5, SULT2B1, TAB3, TECR, TM7SF2, TSPO, UPK1A, ZDHHC13, ZDHHC21	0.265536
GO:CC	endoplasmic reticulum membrane	EAC	Down	ALDH3A2, ATG9B, ATP13A4, BNIP3, CERS3, CERS4, CH25H, CYP2C18, CYP2E1, CYP4B1, CYP4F22, DHCR24, DHRS9, DIO2, DUOXA1, ELOVL4, ERO1A, FMO2, GALNT1, GPAT3, LPIN1, LRRK2, MGLL, NDRG4, NSG1, PIGN, PLD1, PLD2, PTGS1, RAB10, RASGRP1, RDH12, REEP4, SPINK5, SRD5A1, TECR, TM7SF2, TYRO3	0.552402
GO:CC	cytosol	EAC	Down	ABHD5, ACOX3, ADIRF, AHNAK, AHNAK2, ALDH3A1, ALDH3A2, ALDH4A1, ALDH7A1, ALDH9A1, ALOX12, ALOX15B, ANK3, ANKRD37, ANXA1, ARHGAP10, ARHGAP27, ARHGEF4, ATP12A, ATP6V1D, BAIAP2, BARX2, BBOX1, BCL11A, BEX4, BLNK, BNIPL, BPGM, C1ORF116, CAPNS2, CDA, CDKN2B, CH25H, CHAC1, CLCA2, CLOCK, CLTB, CNN3, CPEB3, CPNE3, CRABP2, CROT, CRYAB, CSTA, CSTB, CTNNBIP1, DAAM1, DAPP1, DGKA, DLG2, DOCK9, DSG1, DSG3, EHD3,…	1.38e-07
GO:CC	cytoskeleton	EAC	Down	ALOX15B, ANK3, BAIAP2, DSP, EPB41L4A, EVPL, FRMD6, GYS2, KANK1, KAZN, KRT1, KRT13, KRT15, KRT24, KRT31, LRRK2, MPZL2, NOD2, PARD3, PLEKHN1, PPL, PTPN13, RAB10, S100A12, S100A8, S100A9, SNX31, TCP11L2, TMOD3, TRIP10, WASF2, ZNF185	0.00118298
GO:CC	intermediate filament	EAC	Down	DSP, EVPL, KRT13, KRT15, KRT24, KRT31, KRT4, KRT5, KRT6C, KRT78, KRT80, PKP1, PPL	0.00258218
GO:CC	plasma membrane	EAC	Down	ADGRF1, ADGRL2, AHNAK, AHNAK2, ALDH3A1, ALOX15B, ANK3, ANXA1, AQP3, ARHGAP10, ARHGAP27, ARL4D, ATP12A, ATP13A4, ATP6V0A4, ATP6V1D, BAIAP2, BDKRB1, BLNK, BOC, C1ORF116, CA12, CAPNS2, CD1A, CD207, CELSR2, CLCA2, CLCA4, CLDN17, CLDN8, CLIC3, CLTB, COL17A1, CPEB3, CPNE3, CXCR2, CYP2C18, DAAM1, DAPP1, DGKA, DIO2, DLG2, DSC2, DSC3, DSG1, DSG3, DSP, DUOX1, DUOXA1, DYNAP, EFS, EHD3, EMP1, ENDOU, EPHA1, E…	3.52e-07
GO:CC	cell-cell junction	EAC	Down	AQP3, COL17A1, DSC3, DSG1, DSG3, PARD3, PDZD2, PERP, PKP3, PRKCH, TIAM1, WASF2	0.111128
GO:CC	adherens junction	EAC	Down	ALOX15B, ANXA1, BAIAP2, CNN3, DLG2, DSC2, DSP, MICALL1, NECTIN1, NECTIN4, PARD3, PKP1, PKP3, RAB10, TMOD3, TRIM29	0.00138358
GO:CC	connexin complex	EAC	Down	GJB2, GJB5, GJB6	0.81082
GO:CC	bicellular tight junction	EAC	Down	ANK3, CGNL1, CLDN17, CLDN8, DSG3, PARD3, PARD6G, WNK4	0.552402
GO:CC	basal plasma membrane	EAC	Down	ANK3, CLCA2, SLC1A3, SLC6A9, SLC7A1	0.81082
GO:CC	cell surface	EAC	Down	ANK3, ANXA1, CD24, CRYAB, CXCR2, DUOX1, EPHB6, FCER1A, FGFBP1, FGFR3, FZD10, GHR, HSPA2, IGSF3, IL1A, KRT4, LY6D, NOD2, P2RY1, PROM2, RGMA, SDC1, SLC1A3, TYRO3, UPK1A, WNT4	0.211489
GO:CC	endosome membrane	EAC	Down	ANXA1, ARHGAP10, ATP6V0A4, ATP6V1D, CD1A, EHD3, PLIN3, RAB10, RHOV, SH3GL1, SLC6A4, TAB3, TICAM1, VPS4B	0.297319
GO:CC	actin cytoskeleton	EAC	Down	ABLIM1, ABLIM3, AHNAK, AIF1L, ATP12A, BAIAP2, BARX2, CNN3, GRHL3, KLHL2, MTSS1, MYOZ1, SCIN, SORBS2, SYNPO2L, TSPAN5, WASF2	0.036772
GO:CC	membrane	EAC	Down	ACOX3, ADGRF1, ADGRL2, AHNAK, ALDH3A2, ALDH3B2, ALOX12, ALOX15B, ANK3, AQP3, ATP13A4, ATP6V1D, BAIAP2, BLNK, CA12, CD1A, CD207, CD24, CELSR2, CERS3, CERS4, CLIC3, COL17A1, CRISP3, CRNN, CWH43, CXCR2, CYP4B1, CYP4F22, DAAM1, DAPL1, DGKA, DHCR24, DIO2, DLG2, DOCK9, DSC3, DUOX1, DUOXA1, DYNAP, EMP1, EPHB6, EPHX3, ERO1A, ETFDH, EVPL, FAM3D, FCER1A, FMO2, FUT3, FUT6, GALNT1, GALNT14, GGT6, GHR, GM2A, …	0.668712
GO:CC	basolateral plasma membrane	EAC	Down	ANK3, ANXA1, AQP3, ATP12A, ATP6V0A4, CA12, CLDN17, CLDN8, DLG2, DSP, GM2A, NDRG4, NOD2, P2RY1, PROM2, RHCG, SLC12A6, SLC16A6, SLC6A9, SLC7A1, WASF2	0.000287
GO:CC	apical plasma membrane	EAC	Down	ANXA1, ATP12A, ATP6V0A4, CA12, CLCA4, DSG1, DUOX1, GJB6, GM2A, MAL, MREG, P2RY1, PARD3, PARD6G, PLD1, PROM2, RAB27B, RHCG, SCNN1B, SCNN1G, SLC26A2, SLC6A9, SLC7A1, SORBS2, SPTBN2	0.00149419
GO:CC	lateral plasma membrane	EAC	Down	ANK3, ANXA1, DSG1, GJB2, NSG1, SLC6A9	0.338012
GO:CC	cell junction	EAC	Down	CLCA2, CPNE3, DSC3, DSG3, GJB6, HCAR2, NAMPT, NFIA, PARD3, PKP3, PPP1R13L, SMAGP, SPTBN2	0.0519787
GO:CC	desmosome	EAC	Down	DSC2, DSC3, DSG1, DSG3, DSP, EVPL, KAZN, PERP, PKP1, PKP3, PPL	6.59e-08
GO:CC	secretory granule	EAC	Down	BAIAP2, KLK11, KLK12, KLK13, KLK8, RAB27B, SCGB1A1, SPRR2A	0.122096
GO:CC	cytoplasmic vesicle	EAC	Down	ADGRF1, DSC2, GBP6, LRRK2, MALL, PHLDA1, PLD1, PLD2, PRDX5, PROM2, RAB25, RAB38, RHCG, SERPINB3, SLC1A3, SLC39A2, TP53INP2	0.0481109
GO:CC	secretory granule lumen	EAC	Down	CDA, CSTB, PGM2, S100A12, S100A8, S100A9, SERPINB1	0.623052
GO:CC	costamere	EAC	Down	AHNAK, AHNAK2, ANK3	0.668712
GO:CC	intracellular membrane-bounded organelle	EAC	Down	ABHD5, ALDH3A2, BLNK, CD24, CLOCK, CLTB, CROT, CYP2C18, CYP2E1, DHRS9, EPHX3, EPN3, ERO1A, GM2A, GRHL1, LPAR6, LRRK2, MYCBP2, NUCB2, PADI3, PDZD2, PLEKHM1, PRDX5, PTGS1, RIPK4, RRAGD, SAMD9, SPINK5, SPTBN2, SULT2B1, TM7SF2, TRIP10, TSPO	0.622054
GO:CC	keratin filament	EAC	Down	KRT1, KRT13, KRT4, KRT5, KRT6B, KRT6C, KRT78, KRT80, KRTAP3-2	0.050352
GO:CC	intermediate filament cytoskeleton	EAC	Down	EVPL, KRT13, KRT4, KRT80, S100A8	0.478307
GO:CC	recycling endosome membrane	EAC	Down	ATG9B, ATP13A4, EHD3, MICALL1, NSG1, RAB10, SLC9A9	0.622054
GO:CC	extracellular exosome	EAC	Down	A2ML1, ADIRF, AHNAK, AIF1L, ALDH7A1, ALDH9A1, ALOX12, ALOX15B, ANXA1, ARSF, ATP6V0A4, ATP6V1D, B3GNT8, BAIAP2, BBOX1, BPGM, C1ORF116, CALML3, CLIC3, CPNE3, CRABP2, CRNN, CRTAC1, CRYAB, CSTB, CYSRT1, DSC2, DSG3, DSP, ECM1, EPN3, EPS8L1, EVPL, FETUB, FUT3, FUT6, GBP6, GGT6, GM2A, GPD1L, GPX3, HSPA2, IL1RN, IRF6, IVL, KLK11, KPRP, KRT1, KRT13, KRT15, KRT24, KRT31, KRT5, KRT6B, KRT6C, KRT78, LGALS7B,…	9.21e-17
GO:CC	tight junction	EAC	Down	CLDN17, DSG3, PARD3, PARD6G	0.563154
GO:CC	anchoring junction	EAC	Down	CLCA2, PARD6G, PKP1, PKP3, SCIN, SH3GL1, SORBS2	0.155071
GO:CC	side of membrane	EAC	Down	LY6D, LY6G6C, LYNX1, LYPD2, LYPD3, PSCA, RGMA	0.668712
GO:CC	calprotectin complex	EAC	Down	S100A8, S100A9	0.563154
GO:MF	DNA-binding transcription activator activity, RNA polymerase II-specific	EAC	Down	BARX2, CLOCK, EHF, GRHL1, GRHL3, HLF, IRF6, IRX3, MEIS1, MTF1, NFE2L2, NFIA, PAX9, PITX1, SOX15, TFAP2A, TFAP2B, TFAP2C, TP63, ZNF750	0.993532
GO:MF	phosphatidylserine binding	EAC	Down	ANXA1, FCHO2, GSDMC, PLCD1, PLEKHN1, SCIN	0.648843
GO:MF	protease binding	EAC	Down	ADAMTSL4, CSTA, CSTB, ECM1, SERPINB13, SERPINB3, SERPINB4	0.993532
GO:MF	actin binding	EAC	Down	ABLIM1, ABLIM3, ANKRD35, CNN3, DAAM1, EPS8L1, KLHL2, LRRK2, MTSS1, MYOZ1, NOD2, PHACTR4, SCIN, SPTBN2, SYNPO2L, TMOD3, WASF2	0.648843
GO:MF	protein-glutamine gamma-glutamyltransferase activity	EAC	Down	TGM1, TGM3, TGM5	0.904576
GO:MF	3-chloroallyl aldehyde dehydrogenase activity	EAC	Down	ALDH3A1, ALDH3A2, ALDH3B2	0.382262
GO:MF	aldehyde dehydrogenase (NAD+) activity	EAC	Down	ALDH3A1, ALDH3A2, ALDH3B2, ALDH4A1, ALDH7A1, ALDH9A1	0.00455744
GO:MF	peroxidase activity	EAC	Down	DUOX1, GPX3, PRDX5, PTGS1	0.993532
GO:MF	JUN kinase kinase kinase activity	EAC	Down	LRRK2, MAP3K6, MAP3K9	0.993532
GO:MF	serine-type endopeptidase inhibitor activity	EAC	Down	A2ML1, SERPINB1, SERPINB11, SERPINB13, SERPINB2, SERPINB3, SERPINB4, SERPINB8, SPINK5, SPINK7	0.16724
GO:MF	cysteine-type endopeptidase inhibitor activity	EAC	Down	CSTA, CSTB, FETUB, SERPINB13, SERPINB3	0.644682
GO:MF	cytokine activity	EAC	Down	FAM3D, IL12A, IL1A, IL1RN, IL34, IL36A, IL36B, NAMPT, SLURP1, WNT4	0.993532
GO:MF	interleukin-1 receptor binding	EAC	Down	IL1A, IL1RN, IL36A, IL36B, TLR5	0.0410355
GO:MF	structural molecule activity	EAC	Down	CLDN17, CLDN8, CLTB, CRYAB, DSP, EVPL, KRT13, KRT15, KRT24, KRTAP3-2, PPL, SPRR1A, SPRR1B, SPRR2E, SPRR3, TGM3	0.0269715
GO:MF	structural constituent of cytoskeleton	EAC	Down	ANK3, DSP, KRT15, KRT31, KRT5, KRT6B, PPL, SORBS2, SPTBN2, TUBB6	0.16724
GO:MF	gap junction channel activity	EAC	Down	GJB2, GJB5, GJB6	0.993532
GO:MF	iron ion binding	EAC	Down	ALOX12, ALOX15B, BBOX1, CH25H, CYP11A1, CYP2C18, CYP2E1, CYP4B1, CYP4F22	0.953911
GO:MF	calcium ion binding	EAC	Down	AIF1L, ALOX15B, ANXA1, CALML3, CAPNS2, CELSR2, CRNN, CRTAC1, DGKA, DNASE1L3, DSC2, DSC3, DSG1, DSG3, DUOX1, EHD3, GJB2, NUCB2, PADI3, PLCD1, PLS3, PRRG4, RASGRP1, S100A12, S100A14, S100A16, S100A2, S100A8, S100A9, SCIN, SLC25A23, TGM3, VSNL1	0.16724
GO:MF	protein binding	EAC	Down	ABHD5, ABLIM1, ABLIM3, ADAMTSL4, ADGRF1, ADIRF, AGA, AHDC1, AHNAK, AHNAK2, AIF1L, ALDH3A1, ALDH3A2, ALDH3B2, ALDH4A1, ALDH7A1, ALOX12, ALOX15B, ANK3, ANKRD37, ANXA1, AQP3, ARHGAP10, ARHGEF4, ARL4D, ATG9B, ATP6V0A4, ATP6V1D, B3GNT8, BAIAP2, BARX2, BBOX1, BCKDHA, BCL11A, BDKRB1, BEX4, BICDL2, BLNK, BNIP3, BNIPL, BOC, BPGM, C1ORF116, CALML3, CAMK1D, CAMSAP1, CAPNS2, CD1A, CD207, CD24, CDA, CDKN2B, C…	3.38e-06
GO:MF	cytoskeletal anchor activity	EAC	Down	ANK3, BAIAP2, MICALL1, SORBS2	0.644682
GO:MF	lipid binding	EAC	Down	ALOX15B, ANXA1, BLNK, DGKA, EPN3, GHR, GLTP, MAL, RASGRP1, RBP7, SH3GL1, SPRR2A, TIAM1, TRIP10	0.21266
GO:MF	magnesium ion transmembrane transporter activity	EAC	Down	NIPAL1, NIPAL4, ZDHHC13	0.993532
GO:MF	linoleate 13S-lipoxygenase activity	EAC	Down	ALOX12, ALOX15B	0.993532
GO:MF	oxidoreductase activity	EAC	Down	ALDH3A2, ALDH4A1, CLIC3, CYP2E1, DHRS9, ERO1A, ETFDH, RDH12, TECR, TM7SF2, TP53I3, VAT1	0.953911
GO:MF	oxidoreductase activity, acting on the aldehyde or oxo group of donors, NAD or NADP as acceptor	EAC	Down	ALDH3A1, ALDH3A2, ALDH3B2, ALDH9A1	0.53057
GO:MF	oxidoreductase activity, acting on the CH-CH group of donors	EAC	Down	ACADM, SRD5A1, TECR	0.993532
GO:MF	oxidoreductase activity, acting on single donors with incorporation of molecular oxygen, incorporation of two atoms of oxygen	EAC	Down	ALOX12, ALOX15B, PTGS1	0.993532
GO:MF	phospholipase A2 inhibitor activity	EAC	Down	ANXA1, SCGB1A1	0.993532
GO:MF	protein kinase binding	EAC	Down	BCL11A, BLNK, CD24, CDKN2B, DLG2, EPHA1, FAM83A, FAM83C, FAM83D, GHR, KAT2B, NOD2, PTN, RHOV, RND3, SASH1, SFN, SLC12A6, TICAM1	0.993532
GO:MF	structural constituent of skin epidermis	EAC	Down	KRT1, KRT4, KRT5, KRT6B, KRT6C, KRT78, KRT80, PKP1, SPRR1A, SPRR2E	9.34e-05
GO:MF	myosin V binding	EAC	Down	RAB10, RAB25, RAB27B	0.993532
GO:MF	phosphatidylinositol binding	EAC	Down	FCHO2, MREG, PARD3, PLD1, PLD2, SNX24, SNX31	0.993532
GO:MF	Toll-like receptor 4 binding	EAC	Down	S100A8, S100A9	0.993532
GO:MF	identical protein binding	EAC	Down	ACADM, ADAMTSL4, AHNAK, ALDH4A1, ALDH7A1, AQP3, BAIAP2, BBOX1, BNIP3, BNIPL, CDA, CLDN17, CLDN8, CRYAB, CYSRT1, DAAM1, FAM83A, FCHO2, FGFR3, GHR, GJB2, GLTP, GPX3, GRHL1, GSTA4, HSPB8, IL34, KCTD1, KLHL2, LRRK2, LY6G6C, MICALL1, MID2, MTSS1, MYCBP2, NAMPT, NECTIN1, NECTIN4, OTOP3, PADI3, PPP1R13L, PRDX5, PTK6, RASGRP1, RHCG, S100A12, S100A2, SDC1, SFN, SH3GL1, SHMT1, SLC6A4, SLK, SORBS2, TFAP2A, …	0.442409
GO:MF	protein homodimerization activity	EAC	Down	ALDH3A2, BCL11A, BNIP3, CDA, CRYAB, GHR, GPD1L, GRHL1, GRPEL2, GSTA4, HSPB8, IMPA2, LRRK2, MAP3K9, MFSD1, MGLL, MID2, NECTIN1, S100A16, SHMT1, SLK, TFAP2B, TP53I3, TPD52L1, TXN, VPS4B	0.993532
GO:MF	peptidoglycan binding	EAC	Down	HK1, NOD2, RNASE7	0.993532
GO:MF	cadherin binding	EAC	Down	AHNAK, ANK3, DOCK9, EPS8L1, EVPL, MICALL1, PKP1, PKP3, PLIN3, PPL, PPP1R13L, SFN, SH3GL1, SLK, SPTBN2, WASF2	0.648843
GO:MF	calcium-dependent protein binding	EAC	Down	ANXA1, CPNE3, CRNN, S100A12, S100A14, S100A16, S100A2, S100A8, S100A9	0.114045
GO:MF	long-chain fatty aldehyde dehydrogenase (NAD+) activity	EAC	Down	ALDH3A2, ALDH3B2	0.993532
GO:MF	arachidonate 15-lipoxygenase activity	EAC	Down	ALOX12, ALOX15B	0.993532
GO:MF	NADP binding	EAC	Down	DUOX1, FMO2, PGD, TM7SF2	0.993532
GO:MF	WW domain binding	EAC	Down	PRRG4, SCNN1B, SCNN1G, TP63	0.824664
GO:MF	RAGE receptor binding	EAC	Down	S100A12, S100A8, S100A9	0.953911
GO:MF	actin filament binding	EAC	Down	ABLIM1, ABLIM3, AIF1L, ARHGAP27, CNN3, GJB6, NEBL, PLS3, SCIN, SLC6A4, SPTBN2	0.993532
GO:MF	medium-chain fatty aldehyde dehydrogenase (NAD+) activity	EAC	Down	ALDH3A2, ALDH3B2	0.993532
GO:MF	scaffold protein binding	EAC	Down	BAIAP2, DSP, KRT15, KRT5, P2RY1	0.993532
GO:MF	cadherin binding involved in cell-cell adhesion	EAC	Down	ANXA1, BAIAP2, CNN3, PKP3, RAB10, TMOD3, TRIM29	0.000889
GO:MF	phosphatidylinositol phosphate binding	EAC	Down	PHLDA1, PLCD1, PLEKHN1, SNX24	0.92834
GO:MF	gap junction channel activity involved in cell communication by electrical coupling	EAC	Down	GJB2, GJB6	0.993532
GO:MF	membrane scission GTPase motor activity	EAC	Down	LRRK2, RAB10, RAB27B, RRAGD	0.993532
KEGG	Glycolysis / Gluconeogenesis	EAC	Down	ALDH3A1, ALDH3A2, ALDH3B2, ALDH7A1, ALDH9A1, BPGM, HK1, PGM2	0.171881
KEGG	Fatty acid degradation	EAC	Down	ACADM, ACOX3, ALDH3A2, ALDH7A1, ALDH9A1	0.934902
KEGG	Valine, leucine and isoleucine degradation	EAC	Down	ACADM, ALDH3A2, ALDH7A1, ALDH9A1, BCKDHA	1
KEGG	Histidine metabolism	EAC	Down	ALDH3A1, ALDH3A2, ALDH3B2, ALDH7A1, ALDH9A1	0.171881
KEGG	beta-Alanine metabolism	EAC	Down	ACOX3, ALDH3A1, ALDH3A2, ALDH3B2, ALDH7A1, ALDH9A1	0.171881
KEGG	Glutathione metabolism	EAC	Down	CHAC1, GGT6, GPX3, GSTA4, PGD	1
KEGG	Amino sugar and nucleotide sugar metabolism	EAC	Down	HK1, NAGK, PGM2, PMM1	1
KEGG	Glycerolipid metabolism	EAC	Down	ALDH3A2, ALDH7A1, ALDH9A1, DGKA, GPAT3, LPIN1, MGLL	0.422254
KEGG	Glycerophospholipid metabolism	EAC	Down	DGKA, ETNK2, GPAT3, GPD1L, LPIN1, PLD1, PLD2	1
KEGG	Arachidonic acid metabolism	EAC	Down	ALOX12, ALOX15B, CYP2E1, LTA4H, PTGS1	1
KEGG	Metabolic pathways	EAC	Down	ACADM, ACOX3, ALDH3A1, ALDH3A2, ALDH3B2, ALDH4A1, ALDH7A1, ALDH9A1, ALOX12, ALOX15B, ATP12A, ATP6V0A4, ATP6V1D, BBOX1, BCKDHA, BPGM, CA12, CDA, CERS3, CERS4, CHAC1, CYP11A1, CYP2C18, CYP2E1, DGKA, DHCR24, DHRS9, ELOVL4, ETNK2, FMO2, FUT3, FUT6, GALNT1, GALNT14, GGT6, GPAT3, GPT2, GPX3, GSTA4, GYS2, HK1, IMPA2, ITPKC, LPIN1, LTA4H, MGLL, NAGK, NAMPT, NDUFA4L2, NMRK1, PGD, PGM2, PIGN, PLCD1, PLD1, …	0.0365826
KEGG	Biosynthesis of nucleotide sugars	EAC	Down	HK1, NAGK, PGM2, PMM1	1
KEGG	p53 signaling pathway	EAC	Down	CCNG2, PERP, PPP1R13L, SFN, TP53I3, ZNF385A	1
KEGG	Endocytosis	EAC	Down	CLTB, CXCR2, EHD3, EPN3, FGFR3, PARD3, PARD6G, PLD1, PLD2, RAB10, SH3GL1, VPS4B	1
KEGG	Axon guidance	EAC	Down	ABLIM1, ABLIM3, BOC, EPHA1, EPHB6, PARD3, PARD6G, RGMA, SEMA3F, SEMA4A, WNT4	0.934902
KEGG	Tight junction	EAC	Down	CD1A, CGNL1, CLDN17, CLDN8, DLG2, PARD3, PARD6G, PPP2R2C, TIAM1	1
KEGG	Synaptic vesicle cycle	EAC	Down	ATP6V0A4, ATP6V1D, CLTB, SLC1A3, SLC6A4, SLC6A9	1
KEGG	Alcoholic liver disease	EAC	Down	ACADM, ACOX3, ALDH3A2, ALDH7A1, ALDH9A1, CYP2E1, IL12A, LPIN1, TAB3, TICAM1	0.701703
GO:BP	skeletal system development	EAC&ESCC	Up	CDH11, COL1A1, COL1A2, COL5A2, MMP9, VCAN	0.0016218
GO:BP	ossification	EAC&ESCC	Up	CDH11, COL1A1, COL5A2, SPP1	0.0730533
GO:BP	angiogenesis	EAC&ESCC	Up	COL4A2, CXCL8, TGFBI, THY1	0.57896
GO:BP	osteoblast differentiation	EAC&ESCC	Up	COL1A1, IGFBP3, SPP1, VCAN	0.140826
GO:BP	negative regulation of endothelial cell proliferation	EAC&ESCC	Up	SPARC, SULF1, THBS1	0.140826
GO:BP	negative regulation of cell-matrix adhesion	EAC&ESCC	Up	POSTN, THBS1	0.682341
GO:BP	chondrocyte differentiation	EAC&ESCC	Up	COL3A1, SLC39A14, TGFBI	0.241649
GO:BP	proteolysis	EAC&ESCC	Up	MMP1, MMP11, MMP12, MMP7, MMP9	0.771424
GO:BP	apoptotic process	EAC&ESCC	Up	IFI6, IGFBP3, LGALS1, MMP9, SULF1, THBS1	0.564094
GO:BP	chemotaxis	EAC&ESCC	Up	CXCL1, CXCL8, PLAUR	0.636389
GO:BP	cell adhesion	EAC&ESCC	Up	CDH11, COL1A1, COL6A3, LAMC2, POSTN, SPP1, TGFBI, THBS1, THY1, VCAN	0.00113195
GO:BP	signal transduction	EAC&ESCC	Up	CXCL1, CXCL8, GRB10, LGALS1, MET, PLAUR, SPP1, TIMP1	0.680519
GO:BP	transforming growth factor beta receptor signaling pathway	EAC&ESCC	Up	BAMBI, COL1A2, COL3A1	0.57896
GO:BP	cell population proliferation	EAC&ESCC	Up	ODC1, SLC20A1, TGFBI	0.696168
GO:BP	positive regulation of cell population proliferation	EAC&ESCC	Up	BAMBI, CDC25B, EPCAM, LAMC2, ODC1, THBS1, TIMP1	0.0829065
GO:BP	negative regulation of cell population proliferation	EAC&ESCC	Up	CXCL1, CXCL8, IGFBP3, THBS1	0.943712
GO:BP	insulin receptor signaling pathway	EAC&ESCC	Up	GRB10, MET, SLC39A14	0.632893
GO:BP	response to mechanical stimulus	EAC&ESCC	Up	COL1A1, POSTN, THBS1	0.241649
GO:BP	cell migration	EAC&ESCC	Up	BAMBI, CDH11, MET, MMP9, THBS1	0.140826
GO:BP	negative regulation of angiogenesis	EAC&ESCC	Up	COL4A2, SPARC, SULF1, THBS1	0.140826
GO:BP	peptide cross-linking	EAC&ESCC	Up	COL3A1, THBS1	0.682341
GO:BP	extracellular matrix disassembly	EAC&ESCC	Up	MMP1, MMP11, MMP12, MMP7, MMP9	0.000823
GO:BP	extracellular matrix organization	EAC&ESCC	Up	COL1A1, COL1A2, COL3A1, COL4A1, COL4A2, COL5A2, MMP1, MMP11, MMP12, MMP7, MMP9, POSTN, TGFBI	4.07e-12
GO:BP	collagen fibril organization	EAC&ESCC	Up	COL1A1, COL1A2, COL3A1, COL5A2, LUM, MMP11, SERPINH1	4.42e-06
GO:BP	positive regulation of cell migration	EAC&ESCC	Up	COL1A1, LAMC2, MMP7, THBS1	0.632893
GO:BP	negative regulation of cell migration	EAC&ESCC	Up	CDH11, SULF1, THY1	0.855548
GO:BP	negative regulation of transforming growth factor beta receptor signaling pathway	EAC&ESCC	Up	ASPN, BAMBI, PMEPA1	0.636389
GO:BP	collagen catabolic process	EAC&ESCC	Up	MMP1, MMP11, MMP12, MMP7, MMP9	0.00063
GO:BP	biomineral tissue development	EAC&ESCC	Up	SLC20A1, SPP1	0.732616
GO:BP	positive regulation of transforming growth factor beta1 production	EAC&ESCC	Up	LUM, THBS1	0.346701
GO:BP	collagen biosynthetic process	EAC&ESCC	Up	COL1A1, SERPINH1	0.57896
GO:BP	endodermal cell differentiation	EAC&ESCC	Up	COL4A2, MMP9	0.855548
GO:BP	collagen-activated tyrosine kinase receptor signaling pathway	EAC&ESCC	Up	COL1A1, COL4A1, COL4A2, MET	0.0257393
GO:BP	negative regulation of fibroblast growth factor receptor signaling pathway	EAC&ESCC	Up	SULF1, THBS1	0.682341
GO:BP	positive regulation of phosphorylation	EAC&ESCC	Up	GRB10, THBS1	0.696168
GO:BP	negative regulation of apoptotic process	EAC&ESCC	Up	IFI6, MMP9, PLAUR, THBS1, TIMP1	0.636389
GO:BP	positive regulation of DNA binding	EAC&ESCC	Up	MMP9, PLAUR	0.636389
GO:BP	skin development	EAC&ESCC	Up	COL1A1, COL3A1, COL5A2	0.140826
GO:BP	skin morphogenesis	EAC&ESCC	Up	COL1A1, COL1A2	0.57896
GO:BP	cellular response to fibroblast growth factor stimulus	EAC&ESCC	Up	COL1A1, CXCL8, POSTN	0.120604
GO:BP	positive regulation of epidermal growth factor receptor signaling pathway	EAC&ESCC	Up	MMP9, PLAUR	0.771424
GO:BP	focal adhesion assembly	EAC&ESCC	Up	CDH11, THY1	0.771424
GO:BP	response to steroid hormone	EAC&ESCC	Up	COL1A1, SPP1	0.682341
GO:BP	embryonic skeletal system development	EAC&ESCC	Up	COL1A1, SULF1	0.898604
GO:BP	cellular response to lipopolysaccharide	EAC&ESCC	Up	CXCL1, CXCL8, MMP9	0.872524
GO:BP	cellular response to amino acid stimulus	EAC&ESCC	Up	COL1A1, COL1A2, COL3A1, COL4A1, COL5A2	0.0016218
GO:BP	cellular response to tumor necrosis factor	EAC&ESCC	Up	COL1A1, CXCL8, POSTN, THBS1	0.107755
GO:BP	cellular response to UV-A	EAC&ESCC	Up	MMP1, MMP9, TIMP1	0.0227922
GO:BP	cellular response to transforming growth factor beta stimulus	EAC&ESCC	Up	COL1A1, COL4A2, POSTN	0.312748
GO:BP	basement membrane organization	EAC&ESCC	Up	COL3A1, COL4A1, MMP11	0.0747641
GO:BP	positive regulation of release of cytochrome c from mitochondria	EAC&ESCC	Up	MMP9, PLAUR	0.682341
GO:BP	cell-cell adhesion	EAC&ESCC	Up	EPCAM, LGALS1, THY1	0.886545
GO:BP	cellular response to peptide	EAC&ESCC	Up	ANO1, TIMP1	0.590559
GO:BP	response to amyloid-beta	EAC&ESCC	Up	MMP12, MMP9	0.636389
GO:BP	negative regulation of intrinsic apoptotic signaling pathway	EAC&ESCC	Up	MMP9, PLAUR	0.696168
GO:CC	extracellular region	EAC&ESCC	Up	APOC1, ASPN, BGN, CDH11, COL1A1, COL1A2, COL3A1, COL4A1, COL4A2, COL5A2, COL6A3, CXCL1, CXCL8, IGFBP3, LAMC2, LGALS1, LUM, MET, MFAP2, MMP1, MMP11, MMP12, MMP7, MMP9, PLA2G7, PLAUR, POSTN, SPARC, SPP1, TGFBI, THBS1, THY1, TIMP1, VCAN	4.69e-18
GO:CC	collagen trimer	EAC&ESCC	Up	COL1A1, COL1A2, COL3A1, COL4A1, COL4A2, COL5A2, COL6A3, MMP1, SERPINH1, TIMP1	4.9e-11
GO:CC	collagen type I trimer	EAC&ESCC	Up	COL1A1, COL1A2	0.0408261
GO:CC	collagen type IV trimer	EAC&ESCC	Up	COL4A1, COL4A2	0.104478
GO:CC	basement membrane	EAC&ESCC	Up	COL4A1, COL4A2, LAMC2, SPARC, TGFBI, TIMP1	5.63e-05
GO:CC	extracellular space	EAC&ESCC	Up	ASPN, BGN, COL1A1, COL1A2, COL3A1, COL4A1, COL4A2, COL5A2, COL6A3, CXCL1, CXCL8, IGFBP3, LAMC2, LGALS1, LUM, MMP1, MMP11, MMP12, MMP7, MMP9, POSTN, SERPINH1, SPARC, SPP1, SULF1, TGFBI, THBS1, TIMP1, VCAN	3.15e-15
GO:CC	endoplasmic reticulum	EAC&ESCC	Up	APOC1, LPCAT1, SERPINH1, SNX10, SULF1, THBS1, THY1	0.395253
GO:CC	endoplasmic reticulum lumen	EAC&ESCC	Up	COL1A1, COL1A2, COL3A1, COL4A1, COL4A2, COL5A2, COL6A3, IGFBP3, LGALS1, PLAUR, SERPINH1, SPP1, THBS1, TIMP1, VCAN	4.46e-13
GO:CC	Golgi lumen	EAC&ESCC	Up	BGN, LUM, MMP11, VCAN	0.0220886
GO:CC	cell surface	EAC&ESCC	Up	BGN, EPCAM, MET, PLAUR, SPARC, SULF1, THBS1, THY1	0.0122233
GO:CC	apical plasma membrane	EAC&ESCC	Up	ANO1, EPCAM, SLC39A14, THY1	0.405258
GO:CC	secretory granule	EAC&ESCC	Up	COL1A1, SNX10, THBS1	0.148861
GO:CC	extracellular matrix	EAC&ESCC	Up	ASPN, BGN, COL5A2, COL6A3, LUM, MMP1, MMP11, MMP12, MMP7, MMP9, POSTN, TGFBI, THBS1, TIMP1, VCAN	3.91e-15
GO:CC	platelet alpha granule	EAC&ESCC	Up	SPARC, THBS1	0.240589
GO:CC	platelet alpha granule lumen	EAC&ESCC	Up	SPARC, THBS1, TIMP1	0.093202
GO:CC	high-density lipoprotein particle	EAC&ESCC	Up	APOC1, PLA2G7	0.343802
GO:CC	cell projection	EAC&ESCC	Up	ANO1, ASPN, PLAUR, SPP1, VCAN	0.0213309
GO:CC	lysosomal lumen	EAC&ESCC	Up	BGN, LUM, VCAN	0.150817
GO:CC	membrane raft	EAC&ESCC	Up	SERPINH1, SULF1, THY1	0.450468
GO:CC	collagen-containing extracellular matrix	EAC&ESCC	Up	ASPN, BGN, COL1A1, COL1A2, COL3A1, COL4A1, COL4A2, COL5A2, COL6A3, LAMC2, LGALS1, LUM, MFAP2, MMP9, POSTN, SERPINH1, SPARC, SULF1, TGFBI, THBS1, VCAN	6.78e-20
GO:CC	extracellular exosome	EAC&ESCC	Up	ANO1, BGN, CDH11, COL1A2, COL4A2, COL6A3, EPCAM, LGALS1, LUM, MMP7, MMP9, SPP1, TGFBI, THBS1, THY1, TIMP1	0.00269797
GO:MF	fibronectin binding	EAC&ESCC	Up	IGFBP3, MFAP2, THBS1	0.0297272
GO:MF	protease binding	EAC&ESCC	Up	COL1A1, COL1A2, COL3A1, THBS1, TIMP1	0.00373638
GO:MF	endopeptidase activity	EAC&ESCC	Up	MMP1, MMP12, MMP7, MMP9	0.0143423
GO:MF	metalloendopeptidase activity	EAC&ESCC	Up	MMP1, MMP11, MMP12, MMP7, MMP9	0.00373638
GO:MF	serine-type endopeptidase activity	EAC&ESCC	Up	MMP1, MMP11, MMP12, MMP7, MMP9	0.020618
GO:MF	integrin binding	EAC&ESCC	Up	COL3A1, SPP1, TGFBI, THBS1, THY1	0.012833
GO:MF	extracellular matrix structural constituent	EAC&ESCC	Up	BGN, COL1A1, COL1A2, COL3A1, COL4A1, COL4A2, COL5A2, LAMC2, LUM, MFAP2, POSTN, SPARC, TGFBI, THBS1	5.2e-16
GO:MF	calcium ion binding	EAC&ESCC	Up	ASPN, CDH11, LPCAT1, MMP12, SPARC, SULF1, THBS1, VCAN	0.0297272
GO:MF	collagen binding	EAC&ESCC	Up	LUM, MMP12, MMP9, SERPINH1, SPARC, TGFBI	5.02e-05
GO:MF	glycosaminoglycan binding	EAC&ESCC	Up	BGN, SULF1, VCAN	0.023381
GO:MF	protein tyrosine phosphatase activator activity	EAC&ESCC	Up	IGFBP3, VCAN	0.111712
GO:MF	heparin binding	EAC&ESCC	Up	CXCL8, LAMC2, POSTN, THBS1	0.103328
GO:MF	extracellular matrix structural constituent conferring tensile strength	EAC&ESCC	Up	COL1A1, COL1A2, COL3A1, COL4A1, COL4A2, COL5A2, COL6A3	1.25e-07
GO:MF	extracellular matrix structural constituent conferring compression resistance	EAC&ESCC	Up	ASPN, BGN, LUM, VCAN	0.000265
GO:MF	laminin binding	EAC&ESCC	Up	LGALS1, THBS1	0.444944
GO:MF	CXCR chemokine receptor binding	EAC&ESCC	Up	CXCL1, CXCL8	0.334705
GO:MF	SMAD binding	EAC&ESCC	Up	COL1A2, COL3A1, COL5A2	0.0704694
GO:MF	platelet-derived growth factor binding	EAC&ESCC	Up	COL1A1, COL1A2, COL3A1, COL4A1	9.85e-05
GO:MF	extracellular matrix binding	EAC&ESCC	Up	BGN, SPARC, SPP1, TGFBI	0.0017243
GO:MF	fibrinogen binding	EAC&ESCC	Up	MFAP2, THBS1	0.147333
KEGG	PI3K-Akt signaling pathway	EAC&ESCC	Up	COL1A1, COL1A2, COL4A1, COL4A2, COL6A3, LAMC2, MET, SPP1, THBS1	0.000333
KEGG	Focal adhesion	EAC&ESCC	Up	COL1A1, COL1A2, COL4A1, COL4A2, COL6A3, LAMC2, MET, SPP1, THBS1	9.03e-06
KEGG	ECM-receptor interaction	EAC&ESCC	Up	COL1A1, COL1A2, COL4A1, COL4A2, COL6A3, LAMC2, SPP1, THBS1	1.86e-06
KEGG	Platelet activation	EAC&ESCC	Up	COL1A1, COL1A2, COL3A1	0.297476
KEGG	IL-17 signaling pathway	EAC&ESCC	Up	CXCL1, CXCL8, MMP1, MMP9	0.0327532
KEGG	Cytoskeleton in muscle cells	EAC&ESCC	Up	BGN, COL1A1, COL1A2, COL3A1, COL4A1, COL4A2, COL5A2, COL6A3, THBS1, VCAN	2.27e-06
KEGG	Relaxin signaling pathway	EAC&ESCC	Up	COL1A1, COL1A2, COL3A1, COL4A1, COL4A2, MMP1, MMP9	8.19e-05
KEGG	AGE-RAGE signaling pathway in diabetic complications	EAC&ESCC	Up	COL1A1, COL1A2, COL3A1, COL4A1, COL4A2, CXCL8	0.000328
KEGG	Protein digestion and absorption	EAC&ESCC	Up	COL1A1, COL1A2, COL3A1, COL4A1, COL4A2, COL5A2, COL6A3	2.83e-05
KEGG	Epithelial cell signaling in Helicobacter pylori infection	EAC&ESCC	Up	CXCL1, CXCL8, MET	0.148513
KEGG	Malaria	EAC&ESCC	Up	CXCL8, MET, THBS1	0.0822209
KEGG	Amoebiasis	EAC&ESCC	Up	COL1A1, COL1A2, COL3A1, COL4A1, COL4A2, CXCL1, CXCL8, LAMC2	2.27e-06
KEGG	Human papillomavirus infection	EAC&ESCC	Up	COL1A1, COL1A2, COL4A1, COL4A2, COL6A3, LAMC2, SPP1, THBS1	0.00124039
KEGG	Pathways in cancer	EAC&ESCC	Up	COL4A1, COL4A2, CXCL8, LAMC2, MET, MMP1, MMP9	0.0702198
KEGG	Transcriptional misregulation in cancer	EAC&ESCC	Up	CXCL8, IGFBP3, MET, MMP9	0.175961
KEGG	Proteoglycans in cancer	EAC&ESCC	Up	COL1A1, COL1A2, LUM, MET, MMP9, PLAUR, THBS1	0.000706
KEGG	Bladder cancer	EAC&ESCC	Up	CXCL8, MMP1, MMP9, THBS1	0.00314148
KEGG	Small cell lung cancer	EAC&ESCC	Up	COL4A1, COL4A2, LAMC2	0.189699
KEGG	Rheumatoid arthritis	EAC&ESCC	Up	CXCL1, CXCL8, MMP1	0.189699
KEGG	Diabetic cardiomyopathy	EAC&ESCC	Up	COL1A1, COL1A2, COL3A1, MMP9	0.180807
KEGG	Lipid and atherosclerosis	EAC&ESCC	Up	CXCL1, CXCL8, MMP1, MMP9	0.189699
GO:BP	mitotic sister chromatid segregation	ESCC	Up	KIF18A, KIF18B, NUSAP1, SPAG5	0.299316
GO:BP	regulation of cyclin-dependent protein serine/threonine kinase activity	ESCC	Up	BLM, CCNE2, CDC6, CDKN3	0.203432
GO:BP	G1/S transition of mitotic cell cycle	ESCC	Up	BCAT1, CCNA2, CCNE2, CDK1, CDKN3, E2F3	0.191189
GO:BP	G2/M transition of mitotic cell cycle	ESCC	Up	AURKA, BIRC5, CCNA2, CDC25B, CDK1, CHEK1, FOXM1, MELK	0.00117934
GO:BP	mitotic cell cycle	ESCC	Up	AURKA, AURKB, BIRC5, CDC25B, CENPF, KIF18B, NEK2, TPX2, WDHD1	0.0422724
GO:BP	mitotic cytokinesis	ESCC	Up	AURKB, BIRC5, CEP55, ECT2, KIF20A, KIF23, KIF4A, NUSAP1	0.00373442
GO:BP	telomere maintenance	ESCC	Up	ACTL6A, BLM, CCNE2, RUVBL1	0.763068
GO:BP	double-strand break repair via break-induced replication	ESCC	Up	GINS2, MCM2, MCM4, MCM5, MCM7	0.00201299
GO:BP	skeletal system development	ESCC	Up	CDH11, COL10A1, COL1A1, COL1A2, COL5A2, FST, HOXA10, HOXC10, MMP9, PTHLH, SHOX2, TEAD4, TP63, VCAN	1.38e-05
GO:BP	ossification	ESCC	Up	CDH11, COL11A1, COL1A1, COL5A2, MINPP1, RUNX3, SPP1	0.0717507
GO:BP	angiogenesis	ESCC	Up	COL4A2, CXCL8, FAP, HEY1, MMP2, NELL2, PXDN, SERPINE1, TGFBI, THY1	0.338442
GO:BP	osteoblast differentiation	ESCC	Up	COL1A1, IGFBP3, LOX, SHOX2, SNAI2, SPP1, TNC, VCAN	0.140814
GO:BP	response to hypoxia	ESCC	Up	LOXL2, MMP2, PGF, PLAU, POSTN, SLC2A1, SOX4, TFRC, THBS1	0.14959
GO:BP	negative regulation of endothelial cell proliferation	ESCC	Up	APOE, SPARC, STAT1, SULF1, THBS1	0.09226
GO:BP	intramembranous ossification	ESCC	Up	COL1A1, CTSK, MMP2	0.14959
GO:BP	sprouting angiogenesis	ESCC	Up	LOXL2, PGF, THBS1	0.979003
GO:BP	chondrocyte differentiation	ESCC	Up	COL3A1, HMGA2, RUNX3, SLC39A14, TGFBI	0.239578
GO:BP	chondrocyte development	ESCC	Up	COL11A1, SHOX2, SULF1	0.478136
GO:BP	DNA replication	ESCC	Up	BLM, CDK1, CHEK1, DSCC1, DTL, GINS1, MCM2, MCM4, MCM5, MCM7, ORC6, RFC4, RNASEH2A	2.76e-05
GO:BP	DNA-templated DNA replication	ESCC	Up	GINS2, POLQ, RFC4, WDHD1	0.478136
GO:BP	DNA replication initiation	ESCC	Up	CCNE2, CDC6, MCM10, MCM2, MCM4, MCM5, MCM7, ORC6, TOPBP1	1.43e-06
GO:BP	DNA strand elongation involved in DNA replication	ESCC	Up	MCM4, MCM7, RFC4	0.171614
GO:BP	regulation of DNA replication	ESCC	Up	ACTL6A, CCNA2, DSCC1, RUVBL1	0.460888
GO:BP	DNA repair	ESCC	Up	ACTL6A, BLM, CDK1, CHEK1, EXO1, FANCI, FOXM1, POLQ, RAD51AP1, RFC4, RUVBL1, TOPBP1, WDHD1	0.0717507
GO:BP	DNA recombination	ESCC	Up	ACTL6A, BLM, EXO1, HMGB3, RUVBL1	0.68048
GO:BP	proteolysis	ESCC	Up	ADAM12, ADAMDEC1, CTSC, CTSK, FAP, LRP8, MMP1, MMP10, MMP11, MMP12, MMP13, MMP2, MMP3, MMP7, MMP9, PLAU, PRSS21	0.366178
GO:BP	apoptotic process	ESCC	Up	AURKA, BID, BIRC5, BUB1, CDK1, CHEK1, CHI3L1, CTSC, IFI6, IGFBP3, LGALS1, MCM2, MELK, MMP9, PRAME, SULF1, THBS1, TP63, TPX2	0.203125
GO:BP	chemotaxis	ESCC	Up	CCL20, CXCL1, CXCL10, CXCL11, CXCL6, CXCL8, CXCL9, PLAU, PLAUR	0.0338866
GO:BP	defense response	ESCC	Up	CXCL6, CXCL9, INHBA, NOX4, STAT1	0.486066
GO:BP	inflammatory response	ESCC	Up	CCL20, CHI3L1, CHST2, CXCL1, CXCL10, CXCL11, CXCL6, CXCL8, CXCL9, LY96, MFHAS1, NOX4, THBS1, TNFAIP6, XCL1, XCL2	0.0717507
GO:BP	immune response	ESCC	Up	ADAMDEC1, CCL20, CTSC, CTSK, CXCL1, CXCL11, CXCL6, CXCL8, CXCL9, IFI44, IFI44L, IFI6, IGKC, IGKV1OR2-108, IGLC1, IGLV1-44, MICB, PXDN, THBS1	0.0456782
GO:BP	DNA damage response	ESCC	Up	BLM, CBX3, CDK1, CHEK1, DTL, MCM10, MCM7, POLQ, RAD51AP1, TOP2A, TOPBP1, TP63	0.184659
GO:BP	response to unfolded protein	ESCC	Up	HSPD1, HSPH1, SERPINH1, THBS1	0.835454
GO:BP	microtubule-based movement	ESCC	Up	KIF14, KIF18A, KIF18B, KIF20A, KIF23, KIF2C, KIF4A	0.0491865
GO:BP	microtubule depolymerization	ESCC	Up	KIF18A, KIF18B, KIF2C	0.421574
GO:BP	spindle organization	ESCC	Up	ASPM, AURKA, AURKB, SPAG5, TTK	0.0100733
GO:BP	mitotic spindle organization	ESCC	Up	AURKA, AURKB, BIRC5, DLGAP5, KIF4A, SPC25, STIL, TTK	0.0019334
GO:BP	chromosome segregation	ESCC	Up	BIRC5, BUB1, CENPF, CENPM, CENPN, DLGAP5, KIF2C, MKI67, NEK2, SPAG5, SPC25, TOP2A, TTK	6.78e-06
GO:BP	mitotic spindle assembly checkpoint signaling	ESCC	Up	BIRC5, BUB1, CDC20, CENPF, SPC25, TRIP13, TTK	0.000656
GO:BP	mitotic G2 DNA damage checkpoint signaling	ESCC	Up	BLM, CDK1, CHEK1, DTL, TOPBP1	0.0855205
GO:BP	cell adhesion	ESCC	Up	ADAM12, ALCAM, CDH11, CDH3, COL1A1, COL5A1, COL6A3, COL7A1, FAP, GPNMB, LAMB3, LAMC2, NELL2, PDPN, POSTN, PXDN, SPP1, TGFBI, THBS1, THBS2, THY1, TNC, TNFAIP6, VCAN	0.00101061
GO:BP	negative regulation of cell adhesion	ESCC	Up	ADAMDEC1, MMP2, PLXNA1, TGFBI, TNC	0.184872
GO:BP	signal transduction	ESCC	Up	ACTL6A, ALCAM, CCL20, CTTN, CXCL1, CXCL10, CXCL11, CXCL6, CXCL8, CXCL9, FBN2, GPNMB, GRB10, LGALS1, LRP12, LRP8, MET, MYO10, NTS, OLFML2B, PDPN, PGF, PLAU, PLAUR, PPFIA1, SPP1, STAT1, TIMP1, TNFAIP6, XCL1, XCL2	0.216427
GO:BP	integrin-mediated signaling pathway	ESCC	Up	ADAM12, ADAMDEC1, COL3A1, ISG15, THY1	0.919039
GO:BP	cell-cell signaling	ESCC	Up	CCL20, CXCL10, CXCL11, CXCL6, CXCL9, FZD2, GPNMB, INHBA, PANX1, PGF, PTHLH, THY1, TNFAIP6, XCL1	0.00350477
GO:BP	regulation of mitotic cell cycle	ESCC	Up	BIRC5, CDC20, CKS1B, DLGAP5	0.835454
GO:BP	embryo implantation	ESCC	Up	MMP2, MMP9, SPP1, STC2, TEAD4	0.14959
GO:BP	blood circulation	ESCC	Up	CXCL10, STAT1, XCL2	0.865698
GO:BP	cell population proliferation	ESCC	Up	MARCKSL1, MCM10, MCM7, MELK, MKI67, NRG1, ODC1, SLC20A1, TGFBI	0.0815543
GO:BP	positive regulation of cell population proliferation	ESCC	Up	ACTL6A, BAMBI, BIRC5, CDC25B, CXCL10, E2F3, EPCAM, FOXM1, HOXC10, KIF14, LAMC2, MARCKSL1, NRG1, ODC1, PGF, PRAME, PTHLH, SLC35F6, SOX4, THBS1, TIMP1, TNC, TTK	0.000936
GO:BP	negative regulation of cell population proliferation	ESCC	Up	CDC6, CDKN3, CXCL1, CXCL8, DHRS2, FABP6, GPNMB, IGFBP3, INHBA, NOX4, PDPN, PTHLH, SFRP4, SOX4, THBS1	0.14959
GO:BP	apoptotic mitochondrial changes	ESCC	Up	BID, GCLM, HSPD1	0.445711
GO:BP	response to xenobiotic stimulus	ESCC	Up	CDH3, CDK1, CENPF, COL1A1, GCLM, LOX, LRP8, MMP2, MMP7, STAT1, THBS1	0.14959
GO:BP	response to mechanical stimulus	ESCC	Up	CHI3L1, COL1A1, MMP2, POSTN, STAT1, THBS1, TNC	0.0113597
GO:BP	response to virus	ESCC	Up	HMGA2, IFI44, ISG15, ODC1, RSAD2, XCL1	0.442502
GO:BP	anterior/posterior pattern specification	ESCC	Up	HEY1, HOXA10, HOXB7, HOXC10, HOXD10	0.68048
GO:BP	proximal/distal pattern formation	ESCC	Up	HOXA10, HOXC10, HOXD10, TP63	0.184659
GO:BP	regulation of G2/M transition of mitotic cell cycle	ESCC	Up	AURKA, CENPF, KIF14	0.278118
GO:BP	positive regulation of endothelial cell migration	ESCC	Up	MIR1908, NELL2, SPARC, THBS1	0.864087
GO:BP	positive regulation of epithelial to mesenchymal transition	ESCC	Up	BAMBI, COL1A1, LOXL2, PDPN	0.665525
GO:BP	regulation of plasminogen activation	ESCC	Up	PLAU, PLAUR	0.616072
GO:BP	negative regulation of plasminogen activation	ESCC	Up	PLAU, SERPINE1, THBS1	0.171614
GO:BP	positive regulation of G2/M transition of mitotic cell cycle	ESCC	Up	CDC25B, CDK1, DTL	0.790454
GO:BP	free ubiquitin chain polymerization	ESCC	Up	UBE2C, UBE2S	0.979003
GO:BP	peripheral nervous system axon regeneration	ESCC	Up	MMP2, TNC	0.979003
GO:BP	response to activity	ESCC	Up	CDK1, COL4A2, GCLM, MMP2	0.579618
GO:BP	regulation of smooth muscle cell migration	ESCC	Up	PLAU, PLXNA1	0.930208
GO:BP	regulation of striated muscle tissue development	ESCC	Up	CENPF, LOX	0.979003
GO:BP	cell migration	ESCC	Up	BAMBI, CDH11, CDH3, CDK1, COL5A1, FSCN1, MET, MMP2, MMP9, PDPN, THBS1	0.184872
GO:BP	negative regulation of angiogenesis	ESCC	Up	COL4A2, CXCL10, SPARC, STAT1, SULF1, THBS1, THBS2	0.294776
GO:BP	peptidyl-lysine oxidation	ESCC	Up	LOX, LOXL2	0.616072
GO:BP	spinal cord development	ESCC	Up	ACTL6A, SOX4, ZIC1	0.816267
GO:BP	gonadotrophin-releasing hormone neuronal migration to the hypothalamus	ESCC	Up	NELL2, PLXNA1	0.979003
GO:BP	extracellular matrix disassembly	ESCC	Up	CTSK, MMP1, MMP10, MMP11, MMP12, MMP13, MMP2, MMP3, MMP7, MMP9	6.44e-06
GO:BP	regulation of mitotic metaphase/anaphase transition	ESCC	Up	ACTL6A, CDC6, UBE2C	0.955642
GO:BP	regulation of cell adhesion	ESCC	Up	CXCL8, KIF14, PLAU, PLAUR, TNC	0.228535
GO:BP	protein catabolic process	ESCC	Up	LPCAT1, MMP2, MMP3, UCHL1	0.979003
GO:BP	regulation of DNA-templated DNA replication initiation	ESCC	Up	MCM2, MCM4, MCM5, MCM7	0.0489438
GO:BP	extracellular matrix organization	ESCC	Up	COL10A1, COL11A1, COL1A1, COL1A2, COL3A1, COL4A1, COL4A2, COL5A2, COL7A1, MMP1, MMP10, MMP11, MMP12, MMP13, MMP2, MMP3, MMP7, MMP9, OLFML2B, POSTN, PXDN, TGFBI	5.48e-11
GO:BP	collagen fibril organization	ESCC	Up	COL11A1, COL1A1, COL1A2, COL3A1, COL5A1, COL5A2, LOX, LOXL2, LUM, MMP11, P3H4, PXDN, SERPINH1	1.54e-07
GO:BP	hyaluronan biosynthetic process	ESCC	Up	ABCC5, CEMIP	0.930208
GO:BP	bone mineralization	ESCC	Up	ASPN, COL1A2, LOX, MINPP1, MMP13, PTHLH	0.0717507
GO:BP	embryonic limb morphogenesis	ESCC	Up	FBN2, HOXA10, HOXC10, HOXD10	0.400985
GO:BP	regulation of cell migration	ESCC	Up	KIF14, MMP3, PLXNA1, THY1, TMSB15B, TNC	0.401786
GO:BP	positive regulation of cell migration	ESCC	Up	CCL20, CEMIP, COL1A1, GPNMB, LAMC2, MMP2, MMP7, PDPN, PLAU, SNAI2, THBS1, TMSB15B, TNFAIP6, XCL1, XCL2	0.00655495
GO:BP	collagen catabolic process	ESCC	Up	CTSK, MMP1, MMP10, MMP11, MMP12, MMP13, MMP2, MMP3, MMP7, MMP9	2.14e-06
GO:BP	neutrophil chemotaxis	ESCC	Up	CXCL1, CXCL10, CXCL11, CXCL6, CXCL8, CXCL9, XCL1	0.0132934
GO:BP	hair follicle morphogenesis	ESCC	Up	FST, KRT17, TP63	0.979003
GO:BP	anaphase-promoting complex-dependent catabolic process	ESCC	Up	CDC20, UBE2C, UBE2S	0.604743
GO:BP	positive regulation of protein-containing complex assembly	ESCC	Up	BID, MMP1, MMP3, NRG1, TFRC	0.191189
GO:BP	positive regulation of exit from mitosis	ESCC	Up	BIRC5, UBE2C	0.930208
GO:BP	killing of cells of another organism	ESCC	Up	CCL20, CXCL1, CXCL10, CXCL11, CXCL8, CXCL9, MICB, NTS, XCL1	0.00520772
GO:BP	activation of protein kinase activity	ESCC	Up	ECT2, KIF14, TPX2	0.486066
GO:BP	positive regulation of cytokinesis	ESCC	Up	AURKB, CDC25B, CDC6, ECT2, KIF14, KIF23	0.0186685
GO:BP	response to retinoic acid	ESCC	Up	MICB, MMP2, RBP1, TFRC	0.478136
GO:BP	regulation of chemokine production	ESCC	Up	CXCL6, SNAI2	0.749574
GO:BP	positive regulation of interferon-alpha production	ESCC	Up	HSPD1, MMP12, STAT1	0.759493
GO:BP	response to insulin	ESCC	Up	COL1A1, CTSK, GRB10, SLC2A1	0.979003
GO:BP	positive regulation of transforming growth factor beta1 production	ESCC	Up	LUM, THBS1	0.930208
GO:BP	collagen biosynthetic process	ESCC	Up	COL1A1, COL5A1, P3H4, SERPINH1	0.0338866
GO:BP	response to vitamin D	ESCC	Up	CXCL10, SPP1, STC2	0.486066
GO:BP	cholesterol efflux	ESCC	Up	APOC1, APOE, SOAT1	0.835454
GO:BP	chylomicron remnant clearance	ESCC	Up	APOC1, APOE	0.835454
GO:BP	very-low-density lipoprotein particle clearance	ESCC	Up	APOC1, APOE	0.616072
GO:BP	protein localization to kinetochore	ESCC	Up	AURKB, CDK1, TTK	0.245683
GO:BP	endodermal cell differentiation	ESCC	Up	COL11A1, COL4A2, COL7A1, HMGA2, INHBA, LAMB3, MMP2, MMP9	8.89e-05
GO:BP	tendon development	ESCC	Up	COL11A1, COL5A1	0.749574
GO:BP	collagen-activated tyrosine kinase receptor signaling pathway	ESCC	Up	COL1A1, COL4A1, COL4A2, MET	0.709594
GO:BP	urokinase plasminogen activator signaling pathway	ESCC	Up	PLAU, PLAUR	0.616072
GO:BP	regulation of cell population proliferation	ESCC	Up	CHEK1, CXCL10, CXCL11, CXCL9, FOXM1, MMP7, PLAU, STAT1	0.211987
GO:BP	regulation of apoptotic process	ESCC	Up	ACTL6A, ANP32E, APOE, BIRC5, CXCL10, LGALS1, LOX, LRP8, MRGBP, RUVBL1, STAT1	0.14959
GO:BP	negative regulation of apoptotic process	ESCC	Up	AURKA, BIRC5, CDK1, DHRS2, HMGA2, HSPD1, IFI6, KIF14, MMP9, PDPN, PLAUR, PRAME, STIL, TFRC, THBS1, TIMP1	0.216427
GO:BP	skin development	ESCC	Up	COL1A1, COL3A1, COL5A1, COL5A2	0.414738
GO:BP	skin morphogenesis	ESCC	Up	COL1A1, COL1A2, TP63	0.278118
GO:BP	cellular response to fibroblast growth factor stimulus	ESCC	Up	COL1A1, CXCL8, GCLM, POSTN	0.27372
GO:BP	bone resorption	ESCC	Up	CTSK, NOX4, SNX10	0.816267
GO:BP	negative regulation of B cell differentiation	ESCC	Up	HMGB3, INHBA	0.835454
GO:BP	positive regulation of erythrocyte differentiation	ESCC	Up	INHBA, ISG15, STAT1	0.979003
GO:BP	positive regulation of myoblast differentiation	ESCC	Up	ACTL6A, CXCL9, IGFBP3, SOX4	0.484683
GO:BP	positive regulation of angiogenesis	ESCC	Up	ADAM12, CHI3L1, CXCL8, HMGA2, MIR1908, SERPINE1, THBS1	0.486066
GO:BP	positive regulation of mitotic metaphase/anaphase transition	ESCC	Up	CDC20, DLGAP5, UBE2C	0.278118
GO:BP	positive regulation of DNA-templated transcription	ESCC	Up	ACTL6A, APOE, ATAD2, BAMBI, BLM, CCNA2, COL1A1, FOXM1, FZD2, HMGA2, INHBA, MRGBP, RUNX3, RUVBL1, SOX4, SPP1, STAT1, TP63, ZIC1	0.338775
GO:BP	positive regulation of mitotic cell cycle	ESCC	Up	AURKA, BIRC5, CDC25B	0.979003
GO:BP	regulation of embryonic development	ESCC	Up	ACTL6A, CDK1, RUVBL1, YEATS2	0.486066
GO:BP	regulation of mitotic centrosome separation	ESCC	Up	CHEK1, NEK2	0.835454
GO:BP	response to copper ion	ESCC	Up	CDK1, LOXL2, TFRC	0.245683
GO:BP	focal adhesion assembly	ESCC	Up	CDH11, CTTN, THY1	0.816267
GO:BP	response to steroid hormone	ESCC	Up	COL1A1, LOX, SPP1	0.573619
GO:BP	eye morphogenesis	ESCC	Up	COL5A1, COL5A2	0.749574
GO:BP	neuromuscular process	ESCC	Up	HOXC10, HOXD10, UCHL1	0.816267
GO:BP	positive chemotaxis	ESCC	Up	CXCL10, GPNMB, MET, PGF	0.603012
GO:BP	mitotic spindle midzone assembly	ESCC	Up	AURKB, BIRC5, KIF23, KIF4A	0.0273468
GO:BP	protein homooligomerization	ESCC	Up	BASP1, BLM, ECT2, KCNS3, POLQ, PXDN	0.616072
GO:BP	positive regulation of release of sequestered calcium ion into cytosol	ESCC	Up	CEMIP, CXCL10, CXCL11, CXCL9, THY1, XCL1	0.00669484
GO:BP	cell division	ESCC	Up	ASPM, AURKA, AURKB, BIRC5, BUB1, CCNA2, CCNE2, CDC20, CDC25B, CDC6, CDCA3, CDK1, CENPF, CKS1B, HMGA2, KIF14, KIF18B, KIF2C, MCM5, NEK2, RUVBL1, SPAG5, SPC25, TPX2, UBE2C, UBE2S	5.12e-07
GO:BP	proteolysis involved in protein catabolic process	ESCC	Up	CTSC, CTSK, FAP, UBE2S	0.616072
GO:BP	regulation of cell cycle	ESCC	Up	ACTL6A, CDKN3, DTL, FAP, FOXM1, MRGBP, RUVBL1, YEATS2	0.790454
GO:BP	positive regulation of hair follicle development	ESCC	Up	FST, KRT17	0.979003
GO:BP	regulation of fibrinolysis	ESCC	Up	FAP, PLAU, PLAUR	0.0587888
GO:BP	negative regulation of fibrinolysis	ESCC	Up	PLAU, SERPINE1, THBS1	0.310774
GO:BP	regulation of chromosome segregation	ESCC	Up	AURKB, BUB1, KIF2C, MKI67	0.0422724
GO:BP	regulation of attachment of spindle microtubules to kinetochore	ESCC	Up	ECT2, NEK2, SPAG5	0.245683
GO:BP	cell chemotaxis	ESCC	Up	CCL20, CXCL1, LOX, XCL1, XCL2	0.579618
GO:BP	bone trabecula formation	ESCC	Up	COL1A1, FBN2, MMP2	0.195714
GO:BP	antimicrobial humoral immune response mediated by antimicrobial peptide	ESCC	Up	CCL20, CXCL1, CXCL10, CXCL11, CXCL6, CXCL8, CXCL9, NTS, XCL1, XCL2	0.0108276
GO:BP	midbody abscission	ESCC	Up	AURKB, CEP55, KIF20A	0.735748
GO:BP	positive regulation of mitotic sister chromatid segregation	ESCC	Up	AURKB, CDK1	0.616072
GO:BP	chemokine-mediated signaling pathway	ESCC	Up	CCL20, CXCL1, CXCL10, CXCL11, CXCL6, CXCL8, CXCL9, XCL1, XCL2	0.00101061
GO:BP	positive regulation of ERK1 and ERK2 cascade	ESCC	Up	APOE, CHI3L1, GPNMB, INHBA, MFHAS1, NOX4, NRG1	0.927543
GO:BP	cellular response to lipopolysaccharide	ESCC	Up	CXCL1, CXCL10, CXCL11, CXCL6, CXCL8, CXCL9, LY96, MMP3, MMP9, SERPINE1	0.0823322
GO:BP	cellular response to amino acid stimulus	ESCC	Up	COL1A1, COL1A2, COL3A1, COL4A1, COL5A2, MMP2, MMP3, SOCS1	0.00354223
GO:BP	cellular response to glucose stimulus	ESCC	Up	COL1A1, GCLM, NOX4, SLC39A14, SOX4	0.486066
GO:BP	cellular response to tumor necrosis factor	ESCC	Up	CHI3L1, COL1A1, CTSK, CXCL8, POSTN, THBS1	0.401786
GO:BP	cellular response to ionizing radiation	ESCC	Up	BLM, ECT2, RAD51AP1, SNAI2	0.442502
GO:BP	cellular response to UV-A	ESCC	Up	MMP1, MMP2, MMP3, MMP9, TIMP1	0.00152713
GO:BP	protein localization to centrosome	ESCC	Up	AURKA, SNX10, SPAG5, STIL	0.156018
GO:BP	cellular response to transforming growth factor beta stimulus	ESCC	Up	COL1A1, COL4A2, CTSK, POSTN, XCL1	0.348017
GO:BP	basement membrane organization	ESCC	Up	COL3A1, COL4A1, MMP11, PXDN	0.14959
GO:BP	DNA biosynthetic process	ESCC	Up	CENPF, LOX, TK1	0.903505
GO:BP	positive regulation of monocyte chemotaxis	ESCC	Up	CXCL10, PLA2G7, SERPINE1	0.616072
GO:BP	cochlea development	ESCC	Up	CALB1, CCNA2, MCM2	0.903505
GO:BP	positive regulation of release of cytochrome c from mitochondria	ESCC	Up	BID, MMP9, PLAUR	0.573619
GO:BP	positive regulation of canonical Wnt signaling pathway	ESCC	Up	ASPM, BAMBI, CDH3, COL1A1, RUVBL1, SFRP4, SOX4	0.211987
GO:BP	mitotic spindle assembly	ESCC	Up	AURKB, BIRC5, CDC20, NEK2, TPX2	0.153942
GO:BP	extrinsic apoptotic signaling pathway	ESCC	Up	BID, CTTN, INHBA, KRT8	0.641272
GO:BP	supramolecular fiber organization	ESCC	Up	BASP1, BID, COL3A1, COL5A1	0.0845527
GO:BP	monoatomic anion transmembrane transport	ESCC	Up	ABCC5, LRRC8D, PANX1, SLC39A14	0.299316
GO:BP	postsynaptic cytoskeleton organization	ESCC	Up	ENAH, KIF2C	0.484683
GO:BP	repair of mitotic kinetochore microtubule attachment defect	ESCC	Up	AURKB, TTK	0.484683
GO:BP	regulation of signal transduction by p53 class mediator	ESCC	Up	AURKA, AURKB, CHEK1, MLF1	0.442502
GO:BP	positive regulation of mitotic sister chromatid separation	ESCC	Up	AURKB, BIRC5	0.749574
GO:BP	mitotic DNA replication initiation	ESCC	Up	MCM2, MCM4	0.835454
GO:BP	negative regulation of endodermal cell differentiation	ESCC	Up	COL5A1, COL5A2	0.484683
GO:BP	positive regulation of mitotic cytokinesis	ESCC	Up	AURKB, BIRC5	0.930208
GO:BP	response to amyloid-beta	ESCC	Up	MMP12, MMP13, MMP2, MMP3, MMP9	0.00553328
GO:BP	positive regulation of ubiquitin protein ligase activity	ESCC	Up	CDC20, UBE2C, UBE2S	0.219395
GO:BP	positive regulation of double-strand break repair via homologous recombination	ESCC	Up	ACTL6A, MRGBP, RAD51AP1, RUVBL1	0.442502
GO:BP	neuron projection extension	ESCC	Up	ALCAM, AURKA, PLXNA1, POSTN	0.227079
GO:BP	positive regulation of stem cell proliferation	ESCC	Up	EPCAM, HMGA2, SHOX2, TP63	0.432953
GO:BP	regulation of double-strand break repair	ESCC	Up	ACTL6A, MRGBP, RUVBL1	0.790454
GO:BP	positive regulation of apoptotic signaling pathway	ESCC	Up	CTSC, CTSK, TP63	0.979003
GO:BP	negative regulation of extrinsic apoptotic signaling pathway in absence of ligand	ESCC	Up	IFI6, NRG1, SNAI2	0.979003
GO:CC	nuclear chromosome	ESCC	Up	BIRC5, BLM, GINS2, HMGA2, TOP2A	0.0121198
GO:CC	chromosome, centromeric region	ESCC	Up	BIRC5, CBX3, CENPF, CENPM, CENPN, DSCC1, KIF2C, TOP2A	0.00110954
GO:CC	kinetochore	ESCC	Up	ACTL6A, AURKA, AURKB, BIRC5, BUB1, CDC20, CENPF, KIF18A, KIF2C, NEK2, SPAG5, SPC25, TTK	6.55e-05
GO:CC	chromosome, telomeric region	ESCC	Up	BLM, CBX3, CDK1, CHEK1, MCM2, MCM4, MCM5, MCM7, RAD51AP1	0.0368669
GO:CC	chromatin	ESCC	Up	ACTL6A, BASP1, CBX3, CENPF, CHEK1, DSCC1, E2F3, FANCI, FOXM1, HEY1, HMGA2, HOXA10, HOXB7, HOXC10, HOXD10, HOXD11, LOXL2, MCM2, MCM7, PRAME, RAD51AP1, RUNX3, SHOX2, SNAI2, SOX4, STAT1, TEAD4, TP63	0.0509942
GO:CC	condensed nuclear chromosome	ESCC	Up	CHEK1, NEK2, P3H4, TOPBP1	0.164378
GO:CC	GINS complex	ESCC	Up	GINS1, GINS2	0.354307
GO:CC	spindle pole	ESCC	Up	AURKA, AURKB, CDC20, CDC25B, CDC6, CENPF, NEK2, TOPBP1, TPX2	0.0143745
GO:CC	outer kinetochore	ESCC	Up	BUB1, CENPF, SPC25	0.22831
GO:CC	ruffle	ESCC	Up	CTTN, FSCN1, KIF18A, MYO10, MYO5A, PDPN	0.126936
GO:CC	extracellular region	ESCC	Up	ADAM12, ADAMDEC1, APOC1, APOE, ASPN, BGN, CALU, CCL20, CDH11, CEMIP, CHI3L1, COL10A1, COL11A1, COL1A1, COL1A2, COL3A1, COL4A1, COL4A2, COL5A1, COL5A2, COL6A3, COL7A1, CTSC, CTSK, CXCL1, CXCL10, CXCL11, CXCL6, CXCL8, CXCL9, FBN2, FST, HSPH1, IFI30, IGFBP3, IGK, IGKC, IGKV1OR2-108, IGLC1, IGLV1-44, INHBA, ISG15, LAMB3, LAMC2, LGALS1, LOX, LOXL2, LUM, LY6E, LY96, MET, MFAP2, MINPP1, MMP1, MMP10, MMP…	1.92e-17
GO:CC	collagen trimer	ESCC	Up	COL10A1, COL11A1, COL1A1, COL1A2, COL3A1, COL4A1, COL4A2, COL5A1, COL5A2, COL6A3, COL7A1, LOX, MMP1, SERPINH1, TIMP1	8.42e-09
GO:CC	collagen type I trimer	ESCC	Up	COL1A1, COL1A2	0.217073
GO:CC	collagen type IV trimer	ESCC	Up	COL4A1, COL4A2	0.383451
GO:CC	collagen type V trimer	ESCC	Up	COL5A1, COL5A2	0.328282
GO:CC	collagen type XI trimer	ESCC	Up	COL11A1, COL5A2	0.354307
GO:CC	basement membrane	ESCC	Up	COL4A1, COL4A2, COL5A1, COL7A1, LAMC2, LOXL2, PXDN, SPARC, TGFBI, THBS2, TIMP1, TNC	3.74e-06
GO:CC	extracellular space	ESCC	Up	APOE, ASPN, BGN, CCL20, CHEK1, CHI3L1, COL10A1, COL11A1, COL1A1, COL1A2, COL3A1, COL4A1, COL4A2, COL5A1, COL5A2, COL6A3, COL7A1, CST1, CST4, CTSC, CTSK, CXCL1, CXCL10, CXCL11, CXCL6, CXCL8, CXCL9, FAP, FBN2, FST, HSPD1, IGFBP3, IGKC, IGLC1, INHBA, LAMC2, LGALS1, LOX, LOXL2, LRP8, LUM, MICB, MINPP1, MMP1, MMP10, MMP11, MMP12, MMP13, MMP2, MMP3, MMP7, MMP9, MTHFD2, NELL2, NRG1, OLFML2B, PDIA4, PGF,…	1.92e-17
GO:CC	nucleus	ESCC	Up	ACTL6A, ANP32E, APOBEC3B, APOE, ARPC1B, ASPM, ATAD2, AURKA, AURKB, BASP1, BIRC5, BLM, BUB1, CALB1, CBX3, CCNA2, CCNE2, CDC25B, CDC6, CDK1, CDKN3, CENPF, CENPM, CENPN, CHEK1, DDX39A, DEPDC1, DHRS2, DLGAP5, DTL, E2F3, ECT2, EXO1, FABP6, FOXM1, FST, GINS1, GINS2, HEY1, HMGA2, HMGB3, HOXA10, HOXA10-HOXA9, HOXB7, HOXC10, HOXD10, HOXD11, HSPH1, IGF2BP2, IGF2BP3, IGFBP3, ISG15, KIF14, KIF18A, KIF18B, KI…	0.0137101
GO:CC	nucleoplasm	ESCC	Up	ACTL6A, ADAM12, ANO1, APOBEC3B, ATAD2, AURKA, AURKB, BIRC5, BLM, BUB1, CBX3, CCNA2, CCNE2, CDC20, CDC25B, CDC6, CDK1, CENPF, CENPM, CENPN, CHEK1, CHST2, CKS1B, CTSC, CTSK, DDX39A, DHRS2, DSCC1, DTL, E2F3, ECT2, EXO1, FANCI, FOXM1, GINS1, GINS2, GTSE1, HEY1, HMGA2, HOXA10, HOXB7, HOXC10, HOXD10, HOXD11, HSPH1, ISG15, KIF18B, KIF20A, KIF23, KIF4A, KLHL7, KRT8, LOXL2, LSG1, MAGEA11, MCM10, MCM2, MCM…	3.34e-07
GO:CC	anaphase-promoting complex	ESCC	Up	CDC20, UBE2C, UBE2S	0.261925
GO:CC	chromosome	ESCC	Up	AURKB, BLM, DTL, HMGB3, KIF4A, LOXL2, MCM2, MCM4, MCM5, MCM7, MKI67, NUSAP1, RAD51AP1, RFC4, TOPBP1, TRIP13	0.000267
GO:CC	cytoplasm	ESCC	Up	ANP32E, APOBEC3B, APOE, ARPC1B, ASPM, BAMBI, BASP1, BCAT1, BIRC5, BLM, CCNA2, CCNE2, CDC25B, CDC6, CDH11, CDH3, CDK1, CDKN3, CEMIP, CENPF, CEP55, CHEK1, CHI3L1, COL1A1, CST1, CST4, CTTN, DDX39A, DHRS2, DLGAP5, ECT2, ENAH, FABP6, FANCI, FAP, FSCN1, FST, FZD2, GINS1, GRB10, HEY1, HMGB3, HOMER3, HOXA10, HSPD1, HSPH1, IFI44, IFI44L, IGF2BP2, IGF2BP3, ISG15, KHDC1L, KIF14, KIF18A, KIF18B, KIF20A, KIF2…	0.0368669
GO:CC	endoplasmic reticulum	ESCC	Up	APOC1, APOE, CALU, CEMIP, CHI3L1, CTTN, LOXL2, LPCAT1, LSG1, MEST, MYO5A, NOX4, P3H4, PANX1, PDIA4, PXDN, RSAD2, SERPINH1, SNX10, SOAT1, STC2, SULF1, THBS1, THY1, TMEM132A	0.320793
GO:CC	endoplasmic reticulum lumen	ESCC	Up	APOE, CALU, COL10A1, COL11A1, COL1A1, COL1A2, COL3A1, COL4A1, COL4A2, COL5A1, COL5A2, COL6A3, COL7A1, CTSC, IGFBP3, LGALS1, MINPP1, PDIA4, PLAUR, SERPINH1, SPP1, STC2, THBS1, TIMP1, TMEM132A, TNC, VCAN	3.06e-11
GO:CC	Golgi lumen	ESCC	Up	ABCC5, BGN, LUM, MMP11, VCAN	0.354307
GO:CC	centrosome	ESCC	Up	ASPM, AURKA, AURKB, CDC20, CDC25B, CDK1, CENPF, CEP55, CHEK1, CTSC, DTL, ECT2, KIF18A, KIF23, KIF2C, NEK2, RUVBL1, SLC16A1, SNX10, STIL, TOPBP1	0.0183204
GO:CC	spindle	ESCC	Up	ASPM, AURKA, AURKB, BIRC5, CBX3, CDC20, CENPF, KIF18A, KIF18B, KIF20A, KIF23, KIF2C, NUSAP1, SHCBP1, TPX2, TTK	2.73e-07
GO:CC	cytosol	ESCC	Up	AKR1C1, ARPC1B, ATP6V1C1, AURKA, AURKB, BCAT1, BID, BIRC5, BLM, BUB1, CALB1, CCNA2, CCNE2, CDC20, CDC25B, CDC6, CDCA3, CDK1, CDKN3, CENPF, CENPM, CENPN, CHEK1, CHST2, CTTN, DLGAP5, DTL, E2F3, ECT2, ENAH, FABP6, FANCI, FSCN1, GCLM, GRB10, GTSE1, HOMER3, HOXB7, HOXD10, HSPD1, HSPH1, IFI30, IGF2BP2, IGF2BP3, ISG15, KCNS3, KIF14, KIF18A, KIF18B, KIF23, KIF2C, KIF4A, KLHL7, KRT17, KRT8, LGALS1, LSG1, …	0.274005
GO:CC	cytoskeleton	ESCC	Up	BASP1, CTTN, ENAH, FSCN1, GTSE1, IGF2BP2, KIF20A, KIF23, KIF4A, KRT17, MARCKSL1, PFN2, RAI14, TMSB15B	0.363373
GO:CC	kinesin complex	ESCC	Up	KIF14, KIF18A, KIF18B, KIF20A, KIF23, KIF2C	0.0124431
GO:CC	microtubule	ESCC	Up	AURKA, BIRC5, HSPH1, KIF14, KIF18A, KIF20A, KIF23, KIF2C, KIF4A, NEK2, NUSAP1, TPX2	0.0928751
GO:CC	spindle microtubule	ESCC	Up	AURKA, AURKB, BIRC5, CDK1, KIF4A	0.0293833
GO:CC	clathrin-coated pit	ESCC	Up	CEMIP, CTTN, HSPD1, LRP12, TFRC	0.126999
GO:CC	focal adhesion	ESCC	Up	ALCAM, ARPC1B, CTTN, ENAH, FAP, FZD2, KIF23, NOX4, PLAU, PLAUR, PPFIA1, THY1, TNC	0.16023
GO:CC	cell cortex	ESCC	Up	CTTN, ECT2, FSCN1, LAMC2, MELK, MYO10, PPFIA1, RAI14, STIL	0.0368669
GO:CC	cell surface	ESCC	Up	APMAP, BGN, EPCAM, FAP, HSPD1, LAMP3, LRP8, MET, MICB, PDIA4, PLAU, PLAUR, PXDN, SFRP4, SPARC, SULF1, TFRC, THBS1, THY1	0.0588796
GO:CC	microtubule cytoskeleton	ESCC	Up	AURKA, AURKB, BIRC5, GTSE1, KIF18A, KIF2C, TAF1A, TPX2	0.338927
GO:CC	basolateral plasma membrane	ESCC	Up	ABCC5, AURKA, EPCAM, PDPN, SLC16A1, SLC2A1, SLC39A14, SLCO1B3, TFRC	0.255436
GO:CC	apical plasma membrane	ESCC	Up	ABCC5, ANO1, ASPM, CTSK, EPCAM, NRG1, PDPN, SLC16A1, SLC2A1, SLC39A14, THY1	0.354307
GO:CC	nuclear matrix	ESCC	Up	ACTL6A, BASP1, BLM, CENPF, KIF4A, KRT8, RUVBL1, SPARC	0.0328851
GO:CC	nuclear body	ESCC	Up	ECT2, EXO1, HOXB7, HOXC10, KIF18B, LSG1, MAGEA11, MKI67, SPAG5, TOPBP1	0.387539
GO:CC	filopodium	ESCC	Up	ENAH, FSCN1, MYO10, MYO1B, PDPN	0.218034
GO:CC	midbody	ESCC	Up	ASPM, AURKA, AURKB, BIRC5, CDK1, CENPF, CEP55, ECT2, KIF14, KIF20A, KIF23, KIF4A, NEK2, SHCBP1, SLC2A1, SPAG5	3.74e-06
GO:CC	extracellular matrix	ESCC	Up	APOE, ASPN, BGN, CHI3L1, COL5A2, COL6A3, FBN2, LOX, LUM, MMP1, MMP10, MMP11, MMP12, MMP13, MMP2, MMP3, MMP7, MMP9, OLFML2B, POSTN, PXDN, TGFBI, THBS1, TIMP1, VCAN	7.54e-13
GO:CC	platelet alpha granule	ESCC	Up	SPARC, THBS1, THBS2	0.191347
GO:CC	platelet alpha granule lumen	ESCC	Up	SERPINE1, SPARC, THBS1, TIMP1	0.354307
GO:CC	Ctf18 RFC-like complex	ESCC	Up	DSCC1, RFC4	0.422092
GO:CC	chromosome passenger complex	ESCC	Up	AURKA, AURKB, BIRC5	0.0368669
GO:CC	high-density lipoprotein particle	ESCC	Up	APOC1, APOE, PLA2G7	0.320793
GO:CC	NuA4 histone acetyltransferase complex	ESCC	Up	ACTL6A, MRGBP, RUVBL1, YEATS2	0.11267
GO:CC	microtubule plus-end	ESCC	Up	KIF18B, KIF2C, SPAG5	0.290294
GO:CC	senescence-associated heterochromatin focus	ESCC	Up	CBX3, HMGA2	0.328282
GO:CC	sarcolemma	ESCC	Up	BGN, COL6A3, KRT8, MLIP, POPDC3, SLC2A1	0.153333
GO:CC	melanosome	ESCC	Up	APOE, CALU, MYO5A, PDIA4, SLC2A1, TFRC	0.135272
GO:CC	MCM complex	ESCC	Up	MCM2, MCM4, MCM5, MCM7	0.00906311
GO:CC	cell projection	ESCC	Up	ANO1, ASPN, LAPTM4B, PDPN, PLAUR, SPP1, VCAN	0.414092
GO:CC	lysosomal lumen	ESCC	Up	BGN, CTSK, IFI30, LUM, VCAN	0.312702
GO:CC	pronucleus	ESCC	Up	AURKA, CENPF	0.328282
GO:CC	intercellular bridge	ESCC	Up	CDC6, CEP55, KIF20A, KIF23, NEK2, TPX2	0.213497
GO:CC	lipopolysaccharide receptor complex	ESCC	Up	HSPD1, LY96	0.354307
GO:CC	spindle midzone	ESCC	Up	AURKA, AURKB, BIRC5, CDC6, KIF14	0.0124431
GO:CC	mitotic spindle astral microtubule	ESCC	Up	KIF18A, KIF18B	0.354307
GO:CC	collagen-containing extracellular matrix	ESCC	Up	ADAMDEC1, APOE, ASPN, BGN, COL10A1, COL11A1, COL1A1, COL1A2, COL3A1, COL4A1, COL4A2, COL5A1, COL5A2, COL6A3, COL7A1, CTSC, FBN2, LAMB3, LAMC2, LGALS1, LOX, LOXL2, LUM, MFAP2, MMP2, MMP9, POSTN, PXDN, SERPINE1, SERPINH1, SPARC, SULF1, TGFBI, THBS1, THBS2, TNC, VCAN	1.92e-17
GO:CC	extracellular exosome	ESCC	Up	AKR1C1, ALCAM, ANO1, APOE, ARPC1B, ATAD2, ATP6V1C1, BASP1, BGN, CALB1, CDH11, CDK1, CHI3L1, COL1A2, COL4A2, COL6A3, CST4, CTSC, EPCAM, FSCN1, HSPD1, HSPH1, IGKC, IGLC1, KRT8, LGALS1, LUM, MARCKSL1, MEST, MINPP1, MMP7, MMP9, MYO1B, MYO5A, PFN2, PLAU, PLXNA1, PXDN, RUVBL1, SERPINE1, SLC16A1, SLC2A1, SLC35F6, SPP1, TFRC, TGFBI, THBS1, THY1, TIMP1, TMEM132A	0.0140997
GO:CC	CMG complex	ESCC	Up	GINS1, GINS2, MCM2, MCM4, MCM5, MCM7	7.01e-06
GO:CC	endocytic vesicle lumen	ESCC	Up	APOE, HSPH1, SPARC	0.22831
GO:CC	IgD immunoglobulin complex	ESCC	Up	IGKC, IGLC1	0.383451
GO:CC	IgE immunoglobulin complex	ESCC	Up	IGKC, IGLC1	0.383451
GO:CC	IgA immunoglobulin complex	ESCC	Up	IGKC, IGLC1	0.422092
GO:CC	IgM immunoglobulin complex	ESCC	Up	IGKC, IGLC1	0.383451
GO:CC	mitotic spindle	ESCC	Up	AURKA, CDC6, CDK1, DLGAP5, ECT2, KIF20A, KIF23, NUSAP1, SPAG5, TPX2, YEATS2	0.00168103
GO:CC	Flemming body	ESCC	Up	CEP55, KIF14, KIF23	0.383451
GO:CC	cyclin A2-CDK1 complex	ESCC	Up	CCNA2, CDK1	0.217073
GO:CC	centralspindlin complex	ESCC	Up	ECT2, KIF23	0.280658
GO:CC	serine protease inhibitor complex	ESCC	Up	PLAU, SERPINE1	0.354307
GO:CC	mitotic spindle pole	ESCC	Up	ASPM, AURKA, AURKB, SPAG5	0.16023
GO:CC	multivesicular body, internal vesicle	ESCC	Up	APOE, LAPTM4B	0.354307
GO:CC	glutamatergic synapse	ESCC	Up	ANP32E, APOE, AURKA, CALB1, CDH11, HOMER3, KIF2C, LRP8, NELL2, NETO2, NRG1, PFN2, PLXNA1, TFRC, THY1, TNC	0.16023
GO:CC	mitotic spindle midzone	ESCC	Up	AURKB, CTTN, KIF18A, KIF18B	0.0140997
GO:MF	fibronectin binding	ESCC	Up	CTSK, IGFBP3, MFAP2, MMP2, THBS1, TNFAIP6	0.00307001
GO:MF	protease binding	ESCC	Up	COL1A1, COL1A2, COL3A1, FAP, PANX1, SERPINE1, THBS1, TIMP1	0.0295039
GO:MF	DNA binding	ESCC	Up	BLM, DSCC1, EXO1, FANCI, FOXM1, HEY1, HMGA2, HMGB3, HOXA10-HOXA9, HOXB7, HOXC10, HOXD11, KIF4A, MCM2, MCM4, MCM5, MCM7, MKI67, MLF1, NCBP2, NUSAP1, ORC6, POLQ, RAD51AP1, RFC4, SHOX2, STAT1, TAF1A, TEAD4, TOP2A, TOPBP1, TP63, WDHD1	0.345106
GO:MF	DNA helicase activity	ESCC	Up	BLM, MCM4, MCM7, POLQ, RUVBL1	0.0397732
GO:MF	DNA replication origin binding	ESCC	Up	CDC6, HSPD1, MCM10, MCM2, MCM5	0.00307001
GO:MF	DNA clamp loader activity	ESCC	Up	ATAD2, BLM, DDX39A, DSCC1, MCM2, MCM4, MCM5, MCM7, POLQ, RFC4, RUVBL1	0.0050582
GO:MF	single-stranded DNA binding	ESCC	Up	BLM, HSPD1, MCM10, MCM2, MCM4, MCM5, MCM7, RAD51AP1	0.0261539
GO:MF	cytoskeletal motor activity	ESCC	Up	KIF18B, MYO10, MYO1B, MYO5A	0.461987
GO:MF	microtubule motor activity	ESCC	Up	KIF14, KIF18A, KIF18B, KIF20A, KIF23, KIF2C, KIF4A	0.00700939
GO:MF	endopeptidase activity	ESCC	Up	FAP, MMP1, MMP12, MMP13, MMP2, MMP3, MMP7, MMP9	0.00432101
GO:MF	metalloendopeptidase activity	ESCC	Up	ADAM12, ADAMDEC1, MMP1, MMP10, MMP11, MMP12, MMP13, MMP2, MMP3, MMP7, MMP9	0.000283
GO:MF	serine-type endopeptidase activity	ESCC	Up	CTSC, CTSK, FAP, MMP1, MMP10, MMP11, MMP12, MMP13, MMP2, MMP3, MMP7, MMP9, PLAU, PRSS21	0.0003
GO:MF	protein serine/threonine/tyrosine kinase activity	ESCC	Up	AURKA, AURKB, TTK	0.758912
GO:MF	protein-lysine 6-oxidase activity	ESCC	Up	LOX, LOXL2	0.758912
GO:MF	serine-type endopeptidase inhibitor activity	ESCC	Up	COL6A3, COL7A1, SERPINE1, SERPINH1, SLCO1B3	0.805979
GO:MF	signaling receptor binding	ESCC	Up	ALCAM, ANO1, APOE, CXCL1, CXCL10, MICB, NRG1, PANX1, PDPN, PLAUR, SERPINE1	0.680499
GO:MF	integrin binding	ESCC	Up	COL3A1, COL5A1, FAP, GPNMB, ISG15, NRG1, SPP1, TGFBI, THBS1, THY1, TNC	0.00460456
GO:MF	extracellular matrix structural constituent	ESCC	Up	BGN, CHI3L1, COL11A1, COL1A1, COL1A2, COL3A1, COL4A1, COL4A2, COL5A1, COL5A2, FBN2, LAMB3, LAMC2, LUM, MFAP2, POSTN, PXDN, SPARC, TGFBI, THBS1, THBS2, TNC	3.92e-14
GO:MF	fatty acid binding	ESCC	Up	APOC1, FABP6, RBP1	0.789528
GO:MF	calcium ion binding	ESCC	Up	ASPN, CALB1, CALU, CDH11, CDH3, FBN2, LOXL2, LPCAT1, LRP8, MELK, MMP12, MMP13, NELL2, SPARC, SULF1, THBS1, THBS2, TNFAIP6, VCAN	0.387009
GO:MF	protein binding	ESCC	Up	ACTL6A, ADAM12, AKR1C1, ALCAM, ANO1, ANP32E, APMAP, APOBEC3B, APOC1, APOE, ARPC1B, ATAD2, ATP6V1C1, AURKA, AURKB, BAMBI, BASP1, BCAT1, BGN, BID, BIRC5, BLM, BUB1, CALB1, CALU, CBX3, CCL20, CCNA2, CCNE2, CDC20, CDC25B, CDC6, CDCA3, CDK1, CDKN3, CEMIP, CENPF, CENPN, CEP55, CHEK1, CHI3L1, CKS1B, COL10A1, COL1A1, COL1A2, COL3A1, COL4A1, COL4A2, COL5A1, COL7A1, CST1, CST4, CTSC, CTSK, CTTN, CXCL1, CXC…	1.45e-06
GO:MF	collagen binding	ESCC	Up	CTSK, LOX, LUM, MMP12, MMP13, MMP9, P3H4, SERPINH1, SPARC, TGFBI	8.29e-05
GO:MF	ATP binding	ESCC	Up	ABCC5, ATAD2, AURKA, AURKB, BLM, BUB1, CDC6, CDK1, CHEK1, DDX39A, HSPD1, HSPH1, KIF14, KIF18A, KIF18B, KIF20A, KIF23, KIF2C, KIF4A, MCM2, MCM4, MCM5, MCM7, MELK, MET, MKI67, MYO10, MYO1B, MYO5A, NEK2, POLQ, RFC4, RUNX3, RUVBL1, TK1, TOP2A, TRIP13, TTK, UBE2C, UBE2S	0.01901
GO:MF	glycosaminoglycan binding	ESCC	Up	BGN, SULF1, VCAN	0.614646
GO:MF	hyaluronic acid binding	ESCC	Up	CEMIP, TNFAIP6, VCAN	0.614646
GO:MF	chemokine activity	ESCC	Up	CCL20, CXCL1, CXCL10, CXCL11, CXCL6, CXCL8, CXCL9, XCL1, XCL2	8.29e-05
GO:MF	microtubule binding	ESCC	Up	BIRC5, CENPF, DLGAP5, GTSE1, KIF14, KIF18A, KIF18B, KIF20A, KIF23, KIF2C, KIF4A, NUSAP1, SPAG5	0.0212721
GO:MF	protein tyrosine phosphatase activator activity	ESCC	Up	IGFBP3, VCAN	0.758912
GO:MF	heparin binding	ESCC	Up	APOE, COL11A1, COL5A1, CXCL10, CXCL11, CXCL6, CXCL8, GPNMB, LAMC2, NELL2, PGF, POSTN, THBS1, THBS2	0.000191
GO:MF	metallopeptidase activity	ESCC	Up	ADAM12, MMP2, MMP3, MMP7, MMP9	0.431976
GO:MF	DNA binding, bending	ESCC	Up	HMGA2, HMGB3, TOP2A	0.441668
GO:MF	plus-end-directed microtubule motor activity	ESCC	Up	KIF14, KIF18A, KIF18B	0.441668
GO:MF	four-way junction helicase activity	ESCC	Up	BLM, MCM2, MCM4, MCM5, MCM7, RUVBL1	0.0212721
GO:MF	kinase activity	ESCC	Up	BUB1, CDK1, CDKN3, CKS1B, NELL2, PLAU, PLAUR, TK1	0.614646
GO:MF	cyclin-dependent protein serine/threonine kinase regulator activity	ESCC	Up	CCNA2, CCNE2, CKS1B	0.805979
GO:MF	ATP hydrolysis activity	ESCC	Up	ABCC5, ATAD2, BLM, CDC6, DDX39A, HSPD1, KIF14, KIF18A, KIF18B, KIF20A, KIF23, KIF2C, MCM2, MCM4, MCM5, MCM7, MYO5A, PFN2, POLQ, RFC4, RUVBL1, TRIP13	0.000156
GO:MF	single-stranded DNA helicase activity	ESCC	Up	DSCC1, MCM2, MCM4, MCM5, MCM7, POLQ, RFC4	4.63e-05
GO:MF	semaphorin receptor activity	ESCC	Up	MET, NELL2, PLXNA1	0.352578
GO:MF	protein domain specific binding	ESCC	Up	BASP1, CBX3, CCNA2, CHEK1, HOMER3, MLF1, PLAUR, TP63	0.550176
GO:MF	extracellular matrix structural constituent conferring tensile strength	ESCC	Up	COL10A1, COL11A1, COL1A1, COL1A2, COL3A1, COL4A1, COL4A2, COL5A1, COL5A2, COL6A3, COL7A1	2.42e-07
GO:MF	extracellular matrix structural constituent conferring compression resistance	ESCC	Up	ASPN, BGN, LUM, VCAN	0.0323939
GO:MF	double-stranded DNA helicase activity	ESCC	Up	BLM, MCM2, MCM4, MCM5, MCM7, RUVBL1	0.0212721
GO:MF	identical protein binding	ESCC	Up	ALCAM, ANO1, APOE, BIRC5, BLM, CBX3, CEP55, COL1A1, COL1A2, CTSC, DDX39A, FAP, GRB10, HOMER3, INHBA, KLHL7, MCM10, MET, MMP9, NELL2, OLFML2B, PANX1, POLQ, SLC16A1, SLC2A1, SOAT1, STAT1, STIL, TDO2, TFRC, TGFBI, TK1, TOPBP1, TP63, TRIP13, TTK	0.59122
GO:MF	protein homodimerization activity	ESCC	Up	ANO1, APOE, BIRC5, BLM, CENPF, ECT2, FAP, KLHL7, ODC1, RRM2, STAT1, STC2, TFRC, THBS1, TMEM132A, TOP2A, XCL1	0.872875
GO:MF	3'-5' DNA helicase activity	ESCC	Up	BLM, MCM2, MCM5	0.218819
GO:MF	proteoglycan binding	ESCC	Up	COL5A1, CTSK, THBS1	0.287715
GO:MF	CXCR chemokine receptor binding	ESCC	Up	CXCL1, CXCL10, CXCL11, CXCL6, CXCL8, CXCL9	0.000234
GO:MF	syndecan binding	ESCC	Up	GPNMB, TNC	0.758912
GO:MF	SMAD binding	ESCC	Up	COL1A2, COL3A1, COL5A2, HMGA2	0.47586
GO:MF	receptor ligand activity	ESCC	Up	APOE, GPNMB, LGALS1, NRG1, NTS	0.824772
GO:MF	CCR chemokine receptor binding	ESCC	Up	CCL20, XCL1, XCL2	0.758912
GO:MF	CXCR3 chemokine receptor binding	ESCC	Up	CXCL10, CXCL11, CXCL9	0.0388126
GO:MF	platelet-derived growth factor binding	ESCC	Up	COL1A1, COL1A2, COL3A1, COL4A1, COL5A1	0.000688
GO:MF	WW domain binding	ESCC	Up	ENAH, PMEPA1, TP63	0.60732
GO:MF	extracellular matrix binding	ESCC	Up	BGN, COL11A1, OLFML2B, SPARC, SPP1, TGFBI	0.00325807
GO:MF	phosphatidylcholine-sterol O-acyltransferase activator activity	ESCC	Up	APOC1, APOE	0.827964
GO:MF	forked DNA-dependent helicase activity	ESCC	Up	BLM, MCM2, MCM4, MCM5, MCM7, RUVBL1	0.0212721
GO:MF	cohesin loader activity	ESCC	Up	ATAD2, BLM, DDX39A, MCM2, MCM4, MCM5, MCM7, POLQ, RUVBL1	0.0395896
GO:MF	fibrinogen binding	ESCC	Up	MFAP2, THBS1	0.928526
GO:MF	chromatin extrusion motor activity	ESCC	Up	ATAD2, BLM, DDX39A, MCM2, MCM4, MCM5, MCM7, POLQ, RUVBL1	0.0388126
GO:MF	ATP-dependent H3-H4 histone complex chaperone activity	ESCC	Up	ATAD2, BLM, DDX39A, MCM2, MCM4, MCM5, MCM7, POLQ, RUVBL1	0.0388126
GO:MF	ATP-dependent H2AZ histone chaperone activity	ESCC	Up	ATAD2, BLM, DDX39A, MCM2, MCM4, MCM5, MCM7, POLQ, RUVBL1	0.0388126
GO:MF	single-stranded 3'-5' DNA helicase activity	ESCC	Up	BLM, MCM2, MCM4, MCM5, MCM7, RUVBL1	0.0212721
KEGG	DNA replication	ESCC	Up	MCM2, MCM4, MCM5, MCM7, RFC4, RNASEH2A	0.0139213
KEGG	Viral protein interaction with cytokine and cytokine receptor	ESCC	Up	CCL20, CXCL1, CXCL10, CXCL11, CXCL6, CXCL8, CXCL9, XCL1, XCL2	0.0144744
KEGG	Chemokine signaling pathway	ESCC	Up	CCL20, CXCL1, CXCL10, CXCL11, CXCL6, CXCL8, CXCL9, STAT1, XCL1, XCL2	0.131523
KEGG	Cell cycle	ESCC	Up	AURKB, BUB1, CCNA2, CCNE2, CDC20, CDC25B, CDC6, CDK1, CHEK1, E2F3, MCM2, MCM4, MCM5, MCM7, ORC6, TRIP13, TTK	1.66e-05
KEGG	p53 signaling pathway	ESCC	Up	BID, CCNE2, CDK1, CHEK1, GTSE1, IGFBP3, RRM2, SERPINE1, THBS1	0.00549857
KEGG	PI3K-Akt signaling pathway	ESCC	Up	CCNE2, COL1A1, COL1A2, COL4A1, COL4A2, COL6A3, LAMB3, LAMC2, MET, PGF, SPP1, THBS1, THBS2, TNC	0.220149
KEGG	Cellular senescence	ESCC	Up	CCNA2, CCNE2, CDK1, CHEK1, CXCL8, E2F3, FOXM1, IGFBP3, SERPINE1	0.120062
KEGG	Focal adhesion	ESCC	Up	COL1A1, COL1A2, COL4A1, COL4A2, COL6A3, LAMB3, LAMC2, MET, PGF, SPP1, THBS1, THBS2, TNC	0.0139213
KEGG	ECM-receptor interaction	ESCC	Up	COL1A1, COL1A2, COL4A1, COL4A2, COL6A3, LAMB3, LAMC2, SPP1, THBS1, THBS2, TNC	0.000954
KEGG	Toll-like receptor signaling pathway	ESCC	Up	CTSK, CXCL10, CXCL11, CXCL8, CXCL9, LY96, SPP1, STAT1	0.0640666
KEGG	IL-17 signaling pathway	ESCC	Up	CCL20, CXCL1, CXCL10, CXCL6, CXCL8, MMP1, MMP13, MMP3, MMP9	0.0139213
KEGG	TNF signaling pathway	ESCC	Up	CCL20, CXCL1, CXCL10, CXCL6, MMP3, MMP9	0.611875
KEGG	Motor proteins	ESCC	Up	KIF14, KIF18A, KIF18B, KIF20A, KIF23, KIF2C, KIF4A, MYO10, MYO1B, MYO5A	0.140323
KEGG	Cytoskeleton in muscle cells	ESCC	Up	BGN, COL11A1, COL1A1, COL1A2, COL3A1, COL4A1, COL4A2, COL5A1, COL5A2, COL6A3, FBN2, THBS1, THBS2, VCAN	0.0139213
KEGG	Relaxin signaling pathway	ESCC	Up	COL1A1, COL1A2, COL3A1, COL4A1, COL4A2, MMP1, MMP13, MMP2, MMP9	0.0494456
KEGG	AGE-RAGE signaling pathway in diabetic complications	ESCC	Up	COL1A1, COL1A2, COL3A1, COL4A1, COL4A2, CXCL8, MMP2, NOX4, SERPINE1, STAT1	0.0066999
KEGG	Protein digestion and absorption	ESCC	Up	COL10A1, COL11A1, COL1A1, COL1A2, COL3A1, COL4A1, COL4A2, COL5A1, COL5A2, COL6A3, COL7A1	0.00274324
KEGG	Malaria	ESCC	Up	CXCL8, MET, THBS1, THBS2	0.551534
KEGG	Amoebiasis	ESCC	Up	COL1A1, COL1A2, COL3A1, COL4A1, COL4A2, CXCL1, CXCL8, LAMB3, LAMC2	0.0161193
KEGG	Hepatitis B	ESCC	Up	BID, BIRC5, CCNA2, CCNE2, CXCL8, E2F3, MMP9, STAT1	0.32518
KEGG	Human papillomavirus infection	ESCC	Up	ATP6V1C1, CCNA2, CCNE2, COL1A1, COL1A2, COL4A1, COL4A2, COL6A3, FZD2, HEY1, ISG15, LAMB3, LAMC2, SPP1, STAT1, THBS1, THBS2, TNC	0.0106721
KEGG	Pathways in cancer	ESCC	Up	BID, BIRC5, CCNA2, CCNE2, CKS1B, COL4A1, COL4A2, CXCL8, E2F3, FZD2, HEY1, LAMB3, LAMC2, MET, MMP1, MMP2, MMP9, PGF, SLC2A1, STAT1	0.0971683
KEGG	Transcriptional misregulation in cancer	ESCC	Up	CCNA2, CXCL8, HMGA2, HOXA10, IGFBP3, MET, MLF1, MMP3, MMP9, PLAU	0.140323
KEGG	Proteoglycans in cancer	ESCC	Up	COL1A1, COL1A2, CTTN, FZD2, HOXD10, LUM, MET, MMP2, MMP9, PLAU, PLAUR, THBS1	0.0343546
KEGG	MicroRNAs in cancer	ESCC	Up	CCNE2, CDC25B, E2F3, FSCN1, HMGA2, HOXD10, KIF23, MET, MMP9, PLAU, SOCS1, SOX4, THBS1, TNC, TP63	0.044904
KEGG	Bladder cancer	ESCC	Up	CXCL8, E2F3, MMP1, MMP2, MMP9, THBS1	0.0184152
KEGG	Small cell lung cancer	ESCC	Up	CCNE2, CKS1B, COL4A1, COL4A2, E2F3, LAMB3, LAMC2	0.100968
KEGG	Rheumatoid arthritis	ESCC	Up	ATP6V1C1, CCL20, CTSK, CXCL1, CXCL6, CXCL8, MMP1, MMP3	0.0359315
