# Supplementary material for: Evaluating Potential Therapeutic Targets and Drug Repurposing Based on the Esophageal Cancer Subtypes
Source: Pharmaceuticals (Basel). 2025 Aug 11;18(8):1181. doi: 10.3390/ph18081181 (PMC12389467; doi:10.3390/ph18081181)
Supplement: Supplementary file 1 [file pharmaceuticals-18-01181-s001.zip › Supplementary Table S6.xlsx]

## Sheet: Title
Supplementary Table S6. Kaplan–Meier survival analysis results for all hub genes across DEG-EAC, DEG-ESCC, and DEG-EAC&ESCC datasets using the TCGA-ESCA cohort. Includes hazard ratios (HR), confidence intervals, and p-values for overall survival (OS) associations.

## Sheet: EAC_Hub genes
Gene	HR (High vs Low)	95% CI	p-value
AGT	0.56	0.30-1.04	0.0653
ANPEP	0.66	0.36-1.21	0.177
BGN	0.89	0.49-1.61	0.693
BMP2	0.61	0.33-1.13	0.116
CALML3	1.5	0.82-2.76	0.19
CALML4	0.72	0.40-1.31	0.283
CCL20	0.3	0.15-0.57	0.000274
CCN2(CTGF)	0.62	0.34-1.14	0.121
CDH17	0.75	0.40-1.38	0.354
COL12A1	0.6	0.33-1.09	0.095
COL17A1	1.12	0.62-2.05	0.7
COL1A1	0.8	0.44-1.45	0.465
COL1A2	0.8	0.44-1.45	0.455
COL3A1	0.71	0.39-1.29	0.259
COL4A1	0.73	0.40-1.34	0.307
COL4A2	0.79	0.43-1.45	0.453
COL5A2	0.58	0.32-1.07	0.0808
COL6A3	0.79	0.43-1.44	0.437
CSTA	0.91	0.50-1.65	0.758
CTSK	0.79	0.44-1.43	0.438
CXCL1	0.92	0.50-1.66	0.773
CXCL2	0.98	0.54-1.77	0.945
CXCL8(IL8)	0.7	0.39-1.28	0.249
CXCR2	0.98	0.54-1.78	0.957
DPP4	0.78	0.42-1.42	0.412
DSC2	0.53	0.29-1.00	0.0484
DSC3	0.5	0.27-0.92	0.0268
DSG1	0.9	0.49-1.66	0.745
DSG3	1.06	0.58-1.95	0.853
DSP	0.39	0.21-0.73	0.00352
EPCAM	0.63	0.34-1.16	0.137
EVPL	0.97	0.54-1.75	0.915
HNF4A	0.59	0.32-1.08	0.0883
IGFBP3	1.18	0.65-2.14	0.595
IL1A	0.44	0.24-0.82	0.00943
IL1RN	0.81	0.44-1.47	0.485
ITGA5	0.61	0.34-1.12	0.113
IVL	1.38	0.75-2.53	0.295
KRT5	0.9	0.50-1.63	0.721
KRT78	1.15	0.63-2.07	0.654
LAMC1	0.85	0.47-1.55	0.597
LUM	0.93	0.51-1.68	0.808
MET	1.09	0.59-2.03	0.774
MMP1	1.13	0.62-2.04	0.695
MMP12	0.41	0.22-0.77	0.00499
MMP3	0.77	0.42-1.39	0.382
MMP7	1.35	0.75-2.45	0.32
MMP9	0.78	0.43-1.41	0.407
NT5E	0.8	0.44-1.48	0.482
PDGFRB	0.8	0.44-1.45	0.465
PKP1	1.1	0.60-2.02	0.748
PKP2	0.83	0.46-1.51	0.55
PKP3	1.13	0.63-2.05	0.681
PLAUR	0.85	0.46-1.55	0.587
POSTN	0.75	0.41-1.36	0.343
PPL	1.05	0.57-1.92	0.875
PRKCA	1.05	0.57-1.91	0.882
PROM1	1.98	1.06-3.7	0.0328
PTGS2	0.58	0.31-1.07	0.0809
SCARB1	0.55	0.3-1.01	0.0549
SDC1	1.02	0.56-1.85	0.946
SERPINA1	1.41	0.78-2.56	0.26
SERPINH1	0.61	0.34-1.12	0.112
SPARC	0.62	0.34-1.12	0.114
SPINK5	0.82	0.45-1.5	0.525
SPP1	0.67	0.37-1.22	0.189
SPRR1A	1.09	0.6-1.98	0.779
SPRR1B	1.27	0.69-2.31	0.441
SPRR2A	0.82	0.45-1.48	0.502
SPRR2B	NA	NA	NA
SPRR2E	0.94	0.51-1.71	0.827
SPRR3	1.22	0.67-2.22	0.522
TGFBI	0.61	0.33-1.12	0.112
TGM1	0.95	0.52-1.72	0.857
THBS1	0.87	0.48-1.58	0.657
THY1	0.81	0.45-1.48	0.496
TIMP1	1.39	0.76-2.52	0.285
VCAM1	0.91	0.5-1.65	0.752
VCAN	0.78	0.43-1.42	0.416

## Sheet: ESCC_Hub genes
Gene	HR (High vs Low)	95% CI	p-value
ASPM	1.2	0.6-2.41	0.61
AURKA	2.07	0.9-4.33	0.0522
AURKB	1.18	0.58-2.39	0.644
BIRC5	1.21	0.59-2.49	0.609
BUB1	1.85	0.9-3.79	0.0942
CCNA2	1.38	0.68-2.8	0.379
CDC20	1.6	0.79-3.26	0.195
CDC6	1.15	0.57-2.31	0.702
CDCA3	1.26	0.63-2.54	0.515
CDK1	1.88	0.91-3.88	0.089
CENPF	1.22	0.6-2.46	0.58
CENPM	1.13	0.56-2.26	0.74
CEP55	1.63	0.78-3.37	0.191
CHEK1	2.45	1.14-5.28	0.022
COL1A1	1.11	0.51-2.39	0.791
COL1A2	1.27	0.58-2.77	0.551
COL3A1	1.27	0.58-2.77	0.551
CXCL8(IL8)	0.82	0.41-1.65	0.583
DLGAP5	1.39	0.68-2.85	0.371
DTL	1.17	0.57-2.41	0.666
ECT2	0.94	0.46-1.9	0.859
EXO1	1.42	0.71-2.87	0.322
FANCI	1.46	0.72-2.94	0.291
FOXM1	1.33	0.64-2.74	0.446
GINS1	0.86	0.43-1.73	0.679
GINS2	0.66	0.32-1.33	0.245
KIF14	1.62	0.79-3.32	0.192
KIF18A	3.03	1.38-6366	0.0058
KIF20A	1.71	0.82-3.55	0.153
KIF23	2.08	0.98-4.39	0.0561
KIF2C	1.35	0.65-2.8	0.417
KIF4A	1.05	0.52-2.12	0.888
MCM10	2.36	1.12-4.95	0.0235
MCM4	2.22	1.04-4.75	0.0402
MCM5	1.14	0.56-2.32	0.716
MCM7	1.29	0.64-2.59	0.482
MELK	1.7	0.84-3.46	0.141
MKI67	2	0.97-4.14	0.0613
MMP1	0.94	0.47-1.9	0.868
MMP2	1.95	0.88-4.33	0.1
MMP3	1.56	0.76-3.2	0.224
MMP9	0.7	0.34-1.41	0.316
NEK2	1	0.5-2.01	0.996
NUSAP1	1.67	0.81-3.44	0.165
POSTN	1.3	0.6-2.83	0.511
PXDN	1.19	0.59-2.41	0.623
RAD51AP1	1.45	0.71-2.96	0.304
RFC4	0.81	0.4-1.63	0.553
RRM2	1.7	0.84-3.47	0.14
SPAG5	1.71	0.82-3.58	0.154
SPP1	1.13	0.52-2.47	0.758
THBS1	0.88	0.42-1.86	0.738
TIMP1	1.1	0.55-2.21	0.788
TK1	1.14	0.57-2.3	0.708
TOP2A	1.86	0.91-3.83	0.0907
TPX2	2.78	1.26-6.14	0.0113
TRIP13	2.19	1.04-4.6	0.0394
TTK	2.12	0.99-4.56	0.0543
UBE2C	1.41	0.69-2.86	0.342

## Sheet: EAC&ESCC_Hub genes
Gene	HR (High vs Low)	95% CI	p-value
BGN	1.09	0.68-1.73	0.73
COL1A1	0.92	0.58-1.46	0.733
COL1A2	0.93	0.59-1.48	0.772
COL3A1	0.88	0.56-1.39	0.58
COL4A1	0.81	0.51-1.28	0.363
COL5A2	0.85	0.53-1.35	0.488
COL6A3	0.83	0.53-1.32	0.434
LUM	1.08	0.68-1.71	0.746
MMP1	1.14	0.72-1.79	0.579
MMP9	0.85	0.54-1.33	0.475
POSTN	0.87	0.55-1.38	0.544
SPARC	0.98	0.62-1.54	0.921
SPP1	0.8	0.5-1.28	0.348
TGFBI	1.11	0.7-1.77	0.657
THBS1	0.79	0.5-1.25	0.32
TIMP1	0.81	0.52-1.28	0.367
VCAN	1.2	0.76-1.9	0.426
