# Supplementary material for: Evaluating Potential Therapeutic Targets and Drug Repurposing Based on the Esophageal Cancer Subtypes
Source: Pharmaceuticals (Basel). 2025 Aug 11;18(8):1181. doi: 10.3390/ph18081181 (PMC12389467; doi:10.3390/ph18081181)
Supplement: Supplementary file 1 [file pharmaceuticals-18-01181-s001.zip › Supplementary Table S7.xlsx]

## Sheet: Title
Supplementary Table S7. Expression analysis of hub genes based on TCGA-ESCA data from the UALCAN portal, com-paring tumor and normal tissues across EAC and ESCC subtypes.

## Sheet: EAC_Hub genes
	Statistical significance
gene	Normal vs Adenocarcinoma	Normal vs Squamous cell carcinoma	Adenocarcinoma vs Squamous cell carcinoma
AGT	0.0003756	0.2715	0.000121747
ANPEP	8.3372e-05	0.00112443	0.000163643
BGN	0.054144	0.000116323	0.00080002
BMP2	0.0040833	0.46434	0.0029178
CALML3	0.42494	0.00086027	1.62448e-12
CALML4	2.1982e-08	0.70512	1.62459e-12
CCL20	2.2902e-09	2.0972e-05	0.00113678
CCN2	0.22644	0.193443	0.40734
CDH17	2.44249e-15	0.71292	2.44249e-15
COL12A1	0.158264	0.029097	0.0031647
COL17A1	0.51828	0.00138455	2.3897e-11
COL1A1	0.00162474	3.5815e-09	1.66617e-05
COL1A2	0.24936	0.00032038	2.0633e-05
COL3A1	0.146562	2.105e-05	0.00045656
COL4A1	0.060924	0.085657	0.0150163
COL4A2	0.45924	0.46958	0.85894
COL5A2	0.0043013	3.5198e-06	0.0050753
COL6A3	0.88682	0.20846	0.0052621
CSTA	0.34956	0.85136	0.000157626
CTSK	0.77766	0.096138	0.00027675
CXCL1	9.03722e-14	0.0164602	0.63824
CXCL2	7.7962e-10	0.190542	1.5578e-07
CXCL8	1.7576e-07	1.68193e-05	0.28928
CXCR2	0.62606	0.59768	0.8437
DPP4	6.43152e-13	0.052198	8.93585e-12
DSC2	0.58952	0.059959	5.5434e-10
DSC3	0.38632	9.6385e-05	<1E-12
DSG1	0.27622	0.77174	0.00041564
DSG3	0.48556	0.00158208	1.62448e-12
DSP	0.52986	0.0070398	<1E-12
EPCAM	<1E-12	0.029999	<1E-12
EVPL	0.70264	0.84052	0.0027785
HNF4A	3.1094e-12	0.079281	<1E-12
IGFBP3	2.1635e-05	4.5434e-07	0.0110357
IL1A	0.037281	3.2514e-06	3.8211e-05
IL1RN	0.59224	0.95638	0.059079
ITGA5	0.3274	0.96242	4.3304e-05
IVL	0.30166	0.89678	0.00051636
KRT5	0.37968	2.0382e-05	<1E-12
KRT78	0.49304	0.5219	0.82728
LAMC1	0.91208	0.91284	0.4071
LUM	0.25378	0.04086	0.00798
MET	4.9678e-07	0.000181307	0.036023
MMP1	3.8452e-05	1.3058e-06	0.46992
MMP12	5.685e-09	4.0372e-06	0.056818
MMP3	0.00084078	2.8416e-10	0.048582
MMP7	0.00037563	1.67511e-05	0.0043985
MMP9	0.00049762	3.3602e-08	0.035738
NT5E	0.00035691	0.030299	0.039898
PDGFRB	0.140763	0.096678	0.7864
PKP1	0.28656	0.00044193	1.62448e-12
PKP2	1.0926e-09	0.97836	3.8699e-12
PKP3	0.77308	0.20814	9.3792e-07
PLAUR	9.6906e-11	0.00053814	3.737e-08
POSTN	0.111403	4.7424e-07	4.2673e-05
PPL	0.47992	0.74322	0.051481
PRKCA	0.065858	0.25322	2.17237e-12
PROM1	2.0614e-08	0.22244	1.62625e-12
PTGS2	0.047043	0.181043	0.51022
SCARB1	1.69065e-12	1.55109e-12	0.0036178
SDC1	0.8845	0.00029809	1.62448e-12
SERPINA1	3.349e-07	0.2292	1.1478e-08
SERPINH1	9.8055e-05	6.559e-08	0.00072387
SPARC	0.051383	0.00054329	0.0037389
SPINK5	0.41222	0.56886	0.188979
SPP1	0.00177665	1.3253e-08	0.00091815
SPRR1A	0.29342	0.995	0.00037891
SPRR1B	0.47302	0.163263	2.0224e-06
SPRR2A	0.9908	0.41268	0.066263
SPRR2B	0.58654	0.002339	0.0041042
SPRR2E	0.40086	0.0147394	0.088644
SPRR3	0.33574	0.43322	0.29912
TGFBI	0.0094816	4.4925e-10	2.1075e-07
TGM1	0.42416	0.93364	0.0138959
THBS1	0.175164	0.22116	0.178863
THY1	0.092498	0.042876	0.049536
TIMP1	0.00026457	0.075199	2.6326e-06
VCAM1	0.00163934	0.040605	0.31574
VCAN	0.24686	0.043221	0.0040637

## Sheet: ESCC_Hub genes
	Statistical significance
gene	Normal vs Adenocarcinoma	Normal vs Squamous cell carcinoma	Adenocarcinoma vs Squamous cell carcinoma
ASPM	<1E-12	<1E-12	0.00031631
AURKA	<1E-12	<1E-12	0.00046192
AURKB	1.62437e-12	1.62448e-12	2.6001e-07
BIRC5	1.62448e-12	1.62448e-12	2.44e-06
BUB1	1.62448e-12	1.62437e-12	0.83206
CCNA2	1.62437e-12	1.62448e-12	0.000176676
CDC20	1.62448e-12	1.62448e-12	0.00076077
CDC6	2.499e-06	1.62426e-12	0.148536
CDCA3	1.62448e-12	<1E-12	0.090576
CDK1	<1E-12	<1E-12	0.160556
CENPF	<1E-12	1.62448e-12	0.00026298
CENPM	1.62792e-12	<1E-12	0.165182
CEP55	<1E-12	<1E-12	0.0020239
CHEK1	<1E-12	<1E-12	0.24358
COL1A1	0.00162474	3.5815e-09	1.66617e-05
COL1A2	0.24936	0.00032038	2.0633e-05
COL3A1	0.146562	2.105e-05	0.00045656
CXCL8	1.7576e-07	1.68193e-05	0.28928
DLGAP5	1.62437e-12	1.62448e-12	0.00116493
DTL	<1E-12	1.62448e-12	3.9835e-07
ECT2	<1E-12	<1E-12	0.6697
EXO1	1.62448e-12	1.62448e-12	9.9111e-05
FANCI	<1E-12	1.62448e-12	0.0076235
FOXM1	<1E-12	1.62459e-12	0.00010258
GINS1	1.62437e-12	<1E-12	0.032303
GINS2	2.22045e-16	<1E-12	2.8322e-08
KIF14	1.62448e-12	<1E-12	0.000157758
KIF18A	<1E-12	1.62448e-12	0.0028223
KIF20A	1.62448e-12	<1E-12	2.2672e-06
KIF23	1.62448e-12	1.62448e-12	0.00108363
KIF2C	1.62448e-12	1.62448e-12	0.0155816
KIF4A	1.62437e-12	1.62448e-12	0.43788
MCM10	<1E-12	1.62459e-12	0.0117799
MCM4	1.62703e-12	<1E-12	4.2046e-07
MCM5	1.00808e-13	<1E-12	6.46416e-12
MCM7	1.62459e-12	1.62437e-12	0.047016
MELK	1.62459e-12	1.62448e-12	0.021403
MKI67	1.62437e-12	1.62459e-12	0.055398
MMP1	3.8452e-05	1.3058e-06	0.46992
MMP2	0.81446	0.5776	0.0054202
MMP3	0.00084078	2.8416e-10	0.048582
MMP9	0.00049762	3.3602e-08	0.035738
NEK2	1.62437e-12	1.11022e-16	0.39384
NUSAP1	1.62448e-12	1.62448e-12	0.0027839
POSTN	0.111403	4.7424e-07	4.2673e-05
PXDN	0.086077	0.00048284	0.0058383
RAD51AP1	<1E-12	8.2989e-09	0.046699
RFC4	1.62448e-12	<1E-12	1.97464e-12
RRM2	5.79758e-12	1.63247e-12	0.062042
SPAG5	0.000102905	<1E-12	0.46096
SPP1	0.00177665	1.3253e-08	0.00091815
THBS1	0.175164	0.22116	0.178863
TIMP1	0.00026457	0.075199	2.6326e-06
TK1	8.21565e-15	1.62437e-12	2.1783e-05
TOP2A	1.0314e-08	1.31117e-13	0.122281
TPX2	1.62448e-12	1.62448e-12	0.135445
TRIP13	0.0059566	1.62448e-12	0.4586
TTK	1.62448e-12	1.62437e-12	0.093423
UBE2C	1.62437e-12	1.62459e-12	0.55466

## Sheet: EAC&ESCC_Hub genes
	Statistical significance
gene	Normal vs Adenocarcinoma	Normal vs Squamous cell carcinoma	Adenocarcinoma vs Squamous cell carcinoma
BGN	0.054144	0.000116323	0.00080002
COL1A1	0.00162474	3.5815e-09	1.66617e-05
COL1A2	0.24936	0.00032038	2.0633e-05
COL3A1	0.146562	2.105e-05	0.00045656
COL4A1	0.060924	0.085657	0.0150163
COL5A2	0.0043013	3.5198e-06	0.0050753
COL6A3	0.88682	0.20846	0.0052621
LUM	0.25378	0.04086	0.00798
MMP1	3.8452e-05	1.3058e-06	0.46992
MMP9	0.00049762	3.3602e-08	0.035738
POSTN	0.111403	4.7424e-07	4.2673e-05
SPARC	0.051383	0.00054329	0.0037389
SPP1	0.00177665	1.3253e-08	0.00091815
TGFBI	0.0094816	4.4925e-10	2.1075e-07
THBS1	0.175164	0.22116	0.178863
TIMP1	0.00026457	0.075199	2.6326e-06
VCAN	0.24686	0.043221	0.0040637
